# Supplementary material for: Insights into the microRNA landscape of Rhodnius prolixus, a vector of Chagas disease
Source: Sci Rep. 2023 Aug 12;13:13120. doi: 10.1038/s41598-023-40353-9 (PMC10423254; doi:10.1038/s41598-023-40353-9)
Supplement: Supplementary file 8 — Supplementary Table S3. [file 41598_2023_40353_MOESM8_ESM.xlsx]

## Sheet: positional_consensus
Consensus result (the miRNA/mRNA interactions with spatial intersection of all selected methods and their target sequence coordinates)
miRNA	Transcript target (Ensembl ID)	Gene name	Coordinates	Number of programs that predicted this mRNA as target	Detect by:
miR-306-5p	ENSG00000168906	MAT2A	85543773/85545281/2817	4	[pita, miranda, ts, seed2-8]
miR-8-5p	ENSG00000007372	PAX6	31784792/31789933/6509	4	[pita, miranda, ts, seed2-8]
bantam-3p	ENSG00000112715	VEGFA	43784563/43786487/2834	4	[pita, miranda, ts, seed2-8]
miR-281-5p	ENSG00000124203	ZNF831	59254744/59259113/10953	4	[pita, miranda, ts, seed2-8]
miR-283	ENSG00000155970	MICU3	17120288/17122642/3990	4	[pita, miranda, ts, seed2-8]
miR-283	ENSG00000164022	AIMP1	106347693/106349142/5487	4	[pita, miranda, ts, seed2-8]
miR-283	ENSG00000174697	LEP	128254764/128257629/3427	4	[pita, miranda, ts, seed2-8]
miR-12a-5p	ENSG00000060237	WNK1	908793/911452/8857	4	[pita, miranda, ts, seed2-8]
miR-306-5p	ENSG00000089250	NOS1	117208142/117215308/12007	4	[pita, miranda, ts, seed2-8]
bantam-3p	ENSG00000161714	PLCD3	45108959/45112615/6132	4	[pita, miranda, ts, seed2-8]
miR-283	ENSG00000185551	NR2F2	96337623/96338618/2214	4	[pita, miranda, ts, seed2-8]
miR-283	ENSG00000115738	ID2	8683685;8682900/8684453;8682906/2041	4	[pita, miranda, ts, seed2-8]
miR-8-5p	ENSG00000145246	ATP10D	47580398;47587019;47563581;47572154;47581960;47568837;47572872;47591042;47576773;47560949;47558158;47558923/47580478;47587206;47563765;47572230;47582064;47569146;47572997;47592891;47576973;47561075;47558273;47559029/4146	4	[pita, miranda, ts, seed2-8]
miR-8-5p	ENSG00000169255	B3GALNT1	161084148/161085758/3058	4	[pita, miranda, ts, seed2-8]
miR-12a-5p	ENSG00000113889	KNG1	186742332/186744410/4198	4	[pita, miranda, ts, seed2-8]
miR-8-5p	ENSG00000198909	MAP3K3	63691733;63685517;63666940;63692242;63652565;63688789;63688527;63690264;63691102;63693549;63657794;63689544;63681766/63691862;63685590;63667060;63692419;63652656;63688881;63688594;63690412;63691233;63693874;63657907;63689735;63681899/2024	4	[pita, miranda, ts, seed2-8]
miR-281-5p	ENSG00000084112	SSH1	108778191/108787987/13034	4	[pita, miranda, ts, seed2-8]
miR-8-5p	ENSG00000197563	PIGN	62042852/62045855/6045	4	[pita, miranda, ts, seed2-8]
miR-283	ENSG00000196712	NF1	31360712/31360956/592	4	[pita, miranda, ts, seed2-8]
miR-276b-5p	ENSG00000105989	WNT2	117297612;117300845;117315071;117275451/117297876;117301156;117315261;117278384/4205	4	[pita, miranda, ts, seed2-8]
miR-281-5p	ENSG00000107862	GBF1	102380249;102379694;102380506;102381127;102382056;102379853/102380362;102379729;102380686;102381255;102382882;102379954/6463	4	[pita, miranda, ts, seed2-8]
miR-8-5p	ENSG00000131381	RBSN	15070073/15073781/6678	4	[pita, miranda, ts, seed2-8]
miR-283	ENSG00000172901	LVRN	116026119/116027601/4544	4	[pita, miranda, ts, seed2-8]
miR-306-5p	ENSG00000116688	MFN2	12009592;12007254;12011496/12009726;12007295;12013508/4453	4	[pita, miranda, ts, seed2-8]
miR-283	ENSG00000120156	TEK	27229233/27229687/3836	4	[pita, miranda, ts, seed2-8]
miR-276b-5p	ENSG00000124343	XG	2814381/2816500/2943	4	[pita, miranda, ts, seed2-8]
miR-12a-5p	ENSG00000164116	GUCY1A1	155730232/155732349/4400	4	[pita, miranda, ts, seed2-8]
miR-8-5p	ENSG00000197563	PIGN	62069392/62070367/4095	4	[pita, miranda, ts, seed2-8]
miR-283	ENSG00000198898	CAPZA2	116917868/116922049/5068	4	[pita, miranda, ts, seed2-8]
miR-8-5p	ENSG00000106546	AHR	17343065/17346147/6243	4	[pita, miranda, ts, seed2-8]
miR-12a-5p	ENSG00000177119	ANO6	45429312/45431782/5504	4	[pita, miranda, ts, seed2-8]
miR-8-5p	ENSG00000135365	PHF21A	45935121;45933347/45935183;45934225/1293	4	[pita, miranda, ts, seed2-8]
bantam-3p	ENSG00000138685	FGF2	122892397/122898236/6775	4	[pita, miranda, ts, seed2-8]
miR-281-5p	ENSG00000146469	VIP	152757142;152758910/152757184;152759765/1581	4	[pita, miranda, ts, seed2-8]
bantam-3p	ENSG00000144320	LNPK	175923897/175929966/7647	4	[pita, miranda, ts, seed2-8]
miR-12a-5p	ENSG00000168036	CTNNB1	41239343/41239675/2994	4	[pita, miranda, ts, seed2-8]
miR-276b-5p	ENSG00000107518	ATRNL1	115944658;115931569/115946742;115931653/6121	4	[pita, miranda, ts, seed2-8]
miR-8-5p	ENSG00000110955	ATP5F1B	56638175/56638322/1759	4	[pita, miranda, ts, seed2-8]
miR-12a-5p	ENSG00000106546	AHR	17343065/17346147/6243	4	[pita, miranda, ts, seed2-8]
miR-8-5p	ENSG00000184903	IMMP2L	110663416/110663601/833	4	[pita, miranda, ts, seed2-8]
miR-8-5p	ENSG00000169255	B3GALNT1	161083907/161085758/2538	4	[pita, miranda, ts, seed2-8]
miR-8-5p	ENSG00000082805	ERC1	1490231/1495933/9241	4	[pita, miranda, ts, seed2-8]
miR-8-5p	ENSG00000151702	FLI1	128764670;128768118;128781958;128810459;128772782;128809157;128805366;128807180/128764821;128768272;128782023;128812417;128772985;128809204;128805431;128807239/3130	4	[pita, miranda, ts, seed2-8]
miR-8-5p	ENSG00000070831	CDC42	22091518/22092946/2256	4	[pita, miranda, ts, seed2-8]
bantam-3p	ENSG00000067533	RRP15	218331092/218337983/7765	4	[pita, miranda, ts, seed2-8]
miR-12a-5p	ENSG00000135679	MDM2	68839850/68845544/7490	4	[pita, miranda, ts, seed2-8]
miR-8-5p	ENSG00000168743	NPNT	105968991/105971671/4561	4	[pita, miranda, ts, seed2-8]
miR-276b-5p	ENSG00000198947	DMD	32342631/32342841/616	4	[pita, miranda, ts, seed2-8]
miR-8-5p	ENSG00000147571	CRH	66176376/66176886/1288	4	[pita, miranda, ts, seed2-8]
miR-276b-5p	ENSG00000157554	ERG	38380036/38383402/4904	4	[pita, miranda, ts, seed2-8]
bantam-3p	ENSG00000081189	MEF2C	88720844/88722752/3469	4	[pita, miranda, ts, seed2-8]
miR-283	ENSG00000149212	SESN3	95165513/95173254/9563	4	[pita, miranda, ts, seed2-8]
miR-8-5p	ENSG00000146399	TAAR1	132643312/132644983/2871	4	[pita, miranda, ts, seed2-8]
miR-8-5p	ENSG00000151702	FLI1	128810989/128813266/3427	4	[pita, miranda, ts, seed2-8]
miR-8-5p	ENSG00000070831	CDC42	22091518/22101360/10598	4	[pita, miranda, ts, seed2-8]
bantam-3p	ENSG00000144320	LNPK	175923882/175929966/7542	4	[pita, miranda, ts, seed2-8]
miR-281-5p	ENSG00000138185	ENTPD1	95866384/95877266/12493	4	[pita, miranda, ts, seed2-8]
miR-8-5p	ENSG00000113083	LOX	122075404;122070494;122074013;122064545;122070053/122075473;122070589;122074169;122066749;122070168/3771	4	[pita, miranda, ts, seed2-8]
miR-8-5p	ENSG00000169946	ZFPM2	105803539/105804539/4961	4	[pita, miranda, ts, seed2-8]
miR-8-5p	ENSG00000101445	PPP1R16B	38918667/38923024/6259	4	[pita, miranda, ts, seed2-8]
miR-283	ENSG00000075340	ADD2	70656784/70663424/9290	4	[pita, miranda, ts, seed2-8]
miR-281-5p	ENSG00000197971	MBP	76978835/76988089/9797	4	[pita, miranda, ts, seed2-8]
miR-283	ENSG00000100644	HIF1A	61747086/61748259/3956	4	[pita, miranda, ts, seed2-8]
miR-306-5p	ENSG00000152234	ATP5F1A	46086113;46091682;46095053;46088109;46084150;46084504;46097836;46087008;46089823;46089566;46087341;46086387/46086257;46091851;46095131;46088257;46084363;46084654;46097958;46087232;46089996;46089732;46087492;46086494/2214	4	[pita, miranda, ts, seed2-8]
miR-8-5p	ENSG00000148942	SLC5A12	26667020/26671101/6285	4	[pita, miranda, ts, seed2-8]
miR-8-5p	ENSG00000197563	PIGN	62041164/62045855/7936	4	[pita, miranda, ts, seed2-8]
miR-283	ENSG00000185352	HS6ST3	96833199/96839562/8536	4	[pita, miranda, ts, seed2-8]
miR-8-5p	ENSG00000091513	TF	133778621/133796641/20166	4	[pita, miranda, ts, seed2-8]
miR-283	ENSG00000100099	HPS4	26471213;26465455;26458445;26463917;26452083;26470719;26468551;26457859/26471370;26466262;26458577;26464826;26453404;26470813;26468623;26457967/4277	4	[pita, miranda, ts, seed2-8]
miR-281-5p	ENSG00000105997	HOXA3	27106184/27107914/3263	4	[pita, miranda, ts, seed2-8]
miR-8-5p	ENSG00000070831	CDC42	22091518/22101360/10503	4	[pita, miranda, ts, seed2-8]
miR-8-5p	ENSG00000169860	P2RY1	152836905/152841439/6309	4	[pita, miranda, ts, seed2-8]
bantam-3p	ENSG00000138685	FGF2	122892397/122898236/6652	4	[pita, miranda, ts, seed2-8]
miR-306-5p	ENSG00000070831	CDC42	22086882/22090770/4466	4	[pita, miranda, ts, seed2-8]
miR-8-5p	ENSG00000164171	ITGA2	53067118;53055984;53075221;53073118;53059874;53081592;53058025;53042213;53071938;53065841;53075061;53055538;53072613;53048363;53048643;53078772;53090519;53089946;53064912;53051411;53062786;53080511;53060901;53070109;53045001;53074385;53083340;53086952/53067257;53056149;53075304;53073259;53060012;53081696;53058101;53042221;53072048;53065977;53075137;53055688;53072695;53048477;53048770;53078874;530…	4	[pita, miranda, ts, seed2-8]
miR-8-5p	ENSG00000169255	B3GALNT1	161085159/161085758/2458	4	[pita, miranda, ts, seed2-8]
miR-8-5p	ENSG00000094916	CBX5	54230942/54241754/11546	4	[pita, miranda, ts, seed2-8]
miR-283	ENSG00000134769	DTNA	34887766;34884746/34891207;34884776/4685	4	[pita, miranda, ts, seed2-8]
miR-12a-5p	ENSG00000188958	UTS2B	191267168/191268415/2395	4	[pita, miranda, ts, seed2-8]
miR-281-5p	ENSG00000169057	MECP2	154021573/154030366/10467	4	[pita, miranda, ts, seed2-8]
miR-306-5p	ENSG00000010810	FYN	111660332/111661738/3234	4	[pita, miranda, ts, seed2-8]
miR-283	ENSG00000198049	AVPR1B	206106936/206110188/5026	4	[pita, miranda, ts, seed2-8]
miR-281-5p	ENSG00000158856	DMTN	22081464/22082518/2735	4	[pita, miranda, ts, seed2-8]
miR-8-5p	ENSG00000023909	GCLM	93885199/93888989/4883	4	[pita, miranda, ts, seed2-8]
bantam-3p	ENSG00000171903	CYP4F11	15912370/15913876/2908	4	[pita, miranda, ts, seed2-8]
miR-8-5p	ENSG00000003436	TFPI	187464230/187466935/3859	4	[pita, miranda, ts, seed2-8]
miR-8-5p	ENSG00000124155	PIGT	45424496;45419526;45447635;45456609;45420136;45427422;45448244;45424216;45420528;45429445;45421383;45420332/45424579;45419590;45447816;45456907;45420223;45427545;45452177;45424381;45420693;45429670;45421583;45420429/6087	4	[pita, miranda, ts, seed2-8]
miR-12a-5p	ENSG00000188219	POTEE	131252526;131239283;131263355;131245407;131250778;131252918;131261726/131252570;131239444;131263591;131245477;131250848;131253099;131261846/2072	4	[pita, miranda, ts, seed2-8]
miR-281-5p	ENSG00000140992	PDPK1	2597768/2603188/7184	4	[pita, miranda, ts, seed2-8]
miR-276b-5p	ENSG00000196712	NF1	31374156/31377677/12362	4	[pita, miranda, ts, seed2-8]
miR-283	ENSG00000159023	EPB41	29116819;29030400;29015692;29112368;29039254;29060422;28989374;29011865;29035826;29064982;28997215;29058589;29033093;28993330;29097807;29115699;29018224;29053104;29109336/29117114;29030487;29015767;29112448;29039426;29060484;28989435;29011907;29035923;29065158;28997319;29058645;29033245;28993542;29097935;29115803;29018442;29053312;29109437/3029	4	[pita, miranda, ts, seed2-8]
miR-8-5p	ENSG00000111199	TRPV4	109788400;109783558;109792652;109784316;109793485;109786710;109792363/109788716;109783778;109792817;109784437;109793525;109786837;109792429/2804	4	[pita, miranda, ts, seed2-8]
bantam-3p	ENSG00000164111	ANXA5	121668027/121668467/1363	4	[pita, miranda, ts, seed2-8]
miR-8-5p	ENSG00000141469	SLC14A1	45749839/45752520/3823	4	[pita, miranda, ts, seed2-8]
miR-8-5p	ENSG00000142875	PRKACB	84235306/84238494/4294	4	[pita, miranda, ts, seed2-8]
miR-8-5p	ENSG00000142875	PRKACB	84235306/84238494/4288	4	[pita, miranda, ts, seed2-8]
miR-8-5p	ENSG00000101445	PPP1R16B	38918667/38923024/6106	4	[pita, miranda, ts, seed2-8]
miR-306-5p	ENSG00000091513	TF	133778621/133796641/20166	4	[pita, miranda, ts, seed2-8]
miR-8-5p	ENSG00000142875	PRKACB	84235306/84238494/4240	4	[pita, miranda, ts, seed2-8]
miR-12a-5p	ENSG00000057663	ATG5	106078255;106072083;106046571/106078292;106072211;106046825/1219	4	[pita, miranda, ts, seed2-8]
miR-276b-5p	ENSG00000114739	ACVR2B	38483333/38493142/11782	4	[pita, miranda, ts, seed2-8]
miR-306-5p	ENSG00000094916	CBX5	54230942/54241754/11546	4	[pita, miranda, ts, seed2-8]
miR-8-5p	ENSG00000142875	PRKACB	84235306/84238494/4206	4	[pita, miranda, ts, seed2-8]
miR-283	ENSG00000169398	PTK2	140658402/140659465/4661	4	[pita, miranda, ts, seed2-8]
miR-276b-5p	ENSG00000135218	CD36	80676384/80679274/4598	4	[pita, miranda, ts, seed2-8]
miR-306-5p	ENSG00000164128	NPY1R	163323962/163325302/2762	4	[pita, miranda, ts, seed2-8]
miR-306-5p	ENSG00000113441	LNPEP	97028534/97037513/12134	4	[pita, miranda, ts, seed2-8]
miR-8-5p	ENSG00000105852	PON3	95372173;95362760;95362362;95359946;95367362;95363863/95372297;95362841;95362490;95360131;95367488;95364063/1049	4	[pita, miranda, ts, seed2-8]
miR-281-5p	ENSG00000169057	MECP2	154021573/154030366/10343	4	[pita, miranda, ts, seed2-8]
miR-8-5p	ENSG00000141646	SMAD4	51078468/51085042/8772	4	[pita, miranda, ts, seed2-8]
miR-8-5p	ENSG00000115738	ID2	8682900;8683685/8682906;8684461/1299	4	[pita, miranda, ts, seed2-8]
miR-281-5p	ENSG00000135744	AGT	230709107;230692511;230696682;230705933;230704193;230702355/230709394;230694439;230696839;230706200;230704337;230703329/5135	4	[pita, miranda, ts, seed2-8]
miR-283	ENSG00000096717	SIRT1	67916594/67918389/3587	4	[pita, miranda, ts, seed2-8]
miR-283	ENSG00000181019	NQO1	69709401/69710975/2527	4	[pita, miranda, ts, seed2-8]
miR-283	ENSG00000181019	NQO1	69709401/69710975/2521	4	[pita, miranda, ts, seed2-8]
miR-281-5p	ENSG00000070831	CDC42	22091518/22101360/10598	4	[pita, miranda, ts, seed2-8]
miR-306-5p	ENSG00000165240	ATP7A	78040591;78011449;78029250;78033605;78020945;78031400;78020244;78042585;78014662;77989233;78015754;78003073;77974775;78012879;77998478;77988242;78009102;78011176;78038836/78040733;78011674;78029444;78033821;78021079;78031582;78020398;78042621;78014753;77989958;78015881;78003236;77974808;78013112;77998684;77988731;78009263;78011252;78038982/4019	4	[pita, miranda, ts, seed2-8]
miR-375	ENSG00000188219	POTEE	131252526;131239283;131263355;131245407;131250778;131252918;131261726/131252570;131239444;131263591;131245477;131250848;131253099;131261846/2072	4	[pita, miranda, ts, seed2-8]
miR-8-5p	ENSG00000189403	HMGB1	30456704/30461356/5456	4	[pita, miranda, ts, seed2-8]
miR-276b-5p	ENSG00000121807	CCR2	46358611/46360940/3531	4	[pita, miranda, ts, seed2-8]
miR-306-5p	ENSG00000089250	NOS1	117208144/117215308/12283	4	[pita, miranda, ts, seed2-8]
miR-281-5p	ENSG00000070831	CDC42	22091518/22101360/10503	4	[pita, miranda, ts, seed2-8]
miR-283	ENSG00000175592	FOSL1	65892049/65892885/1702	4	[pita, miranda, ts, seed2-8]
bantam-3p	ENSG00000084112	SSH1	108778191/108787987/13034	4	[pita, miranda, ts, seed2-8]
miR-281-5p	ENSG00000146469	VIP	152757142;152758910/152757184;152759765/1257	4	[pita, miranda, ts, seed2-8]
miR-12a-5p	ENSG00000106546	AHR	17343065/17346150/6958	4	[pita, miranda, ts, seed2-8]
miR-8-5p	ENSG00000169255	B3GALNT1	161085050/161085758/3774	4	[pita, miranda, ts, seed2-8]
miR-12a-5p	ENSG00000088387	DOCK9	98793487/98794625/3147	4	[pita, miranda, ts, seed2-8]
miR-306-5p	ENSG00000010810	FYN	111660332/111661738/3023	4	[pita, miranda, ts, seed2-8]
miR-12a-5p	ENSG00000117090	SLAMF1	160608106/160610747/3749	4	[pita, miranda, ts, seed2-8]
miR-8-5p	ENSG00000003436	TFPI	187464230/187466935/3649	4	[pita, miranda, ts, seed2-8]
miR-283	ENSG00000104164	BLOC1S6	45606515/45606981/1052	4	[pita, miranda, ts, seed2-8]
bantam-3p	ENSG00000177119	ANO6	45429312/45432319/5950	4	[pita, miranda, ts, seed2-8]
miR-8-5p	ENSG00000169255	B3GALNT1	161085092/161085758/2505	4	[pita, miranda, ts, seed2-8]
miR-12a-5p	ENSG00000169255	B3GALNT1	161083940/161085758/3575	4	[pita, miranda, ts, seed2-8]
miR-8-5p	ENSG00000067533	RRP15	218331092/218337983/7765	4	[pita, miranda, ts, seed2-8]
miR-283	ENSG00000185551	NR2F2	96337623/96340258/5287	4	[pita, miranda, ts, seed2-8]
miR-8-5p	ENSG00000137801	THBS1	39595370/39599466/7789	4	[pita, miranda, ts, seed2-8]
miR-283	ENSG00000110756	HPS5	18278676/18279881/4840	4	[pita, miranda, ts, seed2-8]
miR-281-5p	ENSG00000125510	OPRL1	64098800/64100643/3369	4	[pita, miranda, ts, seed2-8]
miR-283	ENSG00000107485	GATA3	8074024/8074890/2650	4	[pita, miranda, ts, seed2-8]
bantam-3p	ENSG00000094916	CBX5	54240625/54241754/1832	4	[pita, miranda, ts, seed2-8]
miR-8-5p	ENSG00000142875	PRKACB	84235306/84238496/4306	4	[pita, miranda, ts, seed2-8]
miR-283	ENSG00000096968	JAK2	5126792/5129948/7023	4	[pita, miranda, ts, seed2-8]
miR-281-5p	ENSG00000132465	JCHAIN	70655541/70656328/1286	4	[pita, miranda, ts, seed2-8]
miR-12a-5p	ENSG00000007372	PAX6	31784779/31789933/6888	4	[pita, miranda, ts, seed2-8]
miR-276b-5p	ENSG00000062598	ELMO2	46366050;46368891/46367560;46370175/4121	4	[pita, miranda, ts, seed2-8]
miR-12a-5p	ENSG00000163347	CLDN1	190305707/190308276/3446	4	[pita, miranda, ts, seed2-8]
miR-8-5p	ENSG00000101109	STK4	45075177/45079948/6161	4	[pita, miranda, ts, seed2-8]
miR-283	ENSG00000126016	AMOT	112774503/112778566/6888	4	[pita, miranda, ts, seed2-8]
miR-283	ENSG00000134769	DTNA	34884746;34887766/34884776;34891291/6139	4	[pita, miranda, ts, seed2-8]
miR-276b-5p	ENSG00000140093	SERPINA10	94280460/94283964/4970	4	[pita, miranda, ts, seed2-8]
bantam-3p	ENSG00000064225	ST3GAL6	98793675;98788036;98773920;98772849;98788326;98791841/98795845;98788222;98773983;98772916;98788463;98791993/3148	4	[pita, miranda, ts, seed2-8]
miR-283	ENSG00000182326	C1S	7070652/7071029/2844	4	[pita, miranda, ts, seed2-8]
miR-8-5p	ENSG00000124155	PIGT	45429445;45451998;45427438/45429670;45452108;45427545/879	4	[pita, miranda, ts, seed2-8]
miR-281-5p	ENSG00000185352	HS6ST3	96833199/96839560/7073	4	[pita, miranda, ts, seed2-8]
miR-8-5p	ENSG00000186951	PPARA	46235381/46243756/9965	4	[pita, miranda, ts, seed2-8]
miR-281-5p	ENSG00000172828	CES3	66973050/66975148/3178	4	[pita, miranda, ts, seed2-8]
miR-276b-5p	ENSG00000169255	B3GALNT1	161084148/161085758/3058	4	[pita, miranda, ts, seed2-8]
miR-283	ENSG00000196712	NF1	31334845;31336635;31336333/31335031;31336873;31336473/811	4	[pita, miranda, ts, seed2-8]
miR-8-5p	ENSG00000169255	B3GALNT1	161083930/161085758/3531	4	[pita, miranda, ts, seed2-8]
miR-283	ENSG00000151704	KCNJ1	128838057/128839124/2539	4	[pita, miranda, ts, seed2-8]
miR-8-5p	ENSG00000126803	HSPA2	64542770/64546173/5400	4	[pita, miranda, ts, seed2-8]
miR-283	ENSG00000169398	PTK2	140658402/140659465/4405	4	[pita, miranda, ts, seed2-8]
bantam-3p	ENSG00000141646	SMAD4	51078468/51085045/8495	4	[pita, miranda, ts, seed2-8]
miR-12a-5p	ENSG00000088387	DOCK9	98793487/98794747/7549	4	[pita, miranda, ts, seed2-8]
miR-283	ENSG00000128641	MYO1B	191423961/191425386/5069	4	[pita, miranda, ts, seed2-8]
miR-276b-5p	ENSG00000136280	CCM2	45070120;45072726;45070389;45074270;45075777;45073460/45070168;45072783;45071872;45074408;45076408;45073571/3279	4	[pita, miranda, ts, seed2-8]
miR-283	ENSG00000112769	LAMA4	112114076;112119156;112115863;112114663;112117739;112120283;112109173/112114195;112119311;112115993;112114756;112117898;112120394;112109582/1754	4	[pita, miranda, ts, seed2-8]
miR-12a-5p	ENSG00000141469	SLC14A1	45749952/45752520/3917	4	[pita, miranda, ts, seed2-8]
miR-8-5p	ENSG00000142875	PRKACB	84235306/84238498/4513	4	[pita, miranda, ts, seed2-8]
miR-8-5p	ENSG00000134769	DTNA	34887766;34884746/34891207;34884776/4685	4	[pita, miranda, ts, seed2-8]
miR-283	ENSG00000107518	ATRNL1	115944658;115931569/115946742;115931653/6121	4	[pita, miranda, ts, seed2-8]
bantam-3p	ENSG00000138185	ENTPD1	95866384/95877266/12493	4	[pita, miranda, ts, seed2-8]
miR-281-5p	ENSG00000112715	VEGFA	43784563/43786487/3535	4	[pita, miranda, ts, seed2-8]
miR-12a-5p	ENSG00000169255	B3GALNT1	161084014/161085758/3392	4	[pita, miranda, ts, seed2-8]
miR-283	ENSG00000101752	MIB1	21864667/21870953/10100	4	[pita, miranda, ts, seed2-8]
miR-281-5p	ENSG00000140463	BBS4	72735113;72712244;72736762;72709770;72729616;72727940;72731555;72715291;72724528;72716778;72722794;72737478;72735825;72731305/72735182;72712307;72736963;72709779;72729684;72727994;72731726;72715402;72724655;72716850;72722847;72737824;72735966;72731457/1876	4	[pita, miranda, ts, seed2-8]
miR-283	ENSG00000007908	SELE	169722641;169725729/169724509;169725743/3576	4	[pita, miranda, ts, seed2-8]
miR-8-5p	ENSG00000124155	PIGT	45429481;45427438/45430149;45427545/2311	4	[pita, miranda, ts, seed2-8]
miR-8-5p	ENSG00000143315	PIGM	160024953/160030467/7038	4	[pita, miranda, ts, seed2-8]
miR-8-5p	ENSG00000148400	NOTCH1	136494457/136496070/9379	4	[pita, miranda, ts, seed2-8]
miR-283	ENSG00000128641	MYO1B	191423961/191425389/4933	4	[pita, miranda, ts, seed2-8]
miR-12a-5p	ENSG00000140093	SERPINA10	94280460/94283964/4970	4	[pita, miranda, ts, seed2-8]
miR-8-5p	ENSG00000108946	PRKAR1A	68530450/68533431/4253	4	[pita, miranda, ts, seed2-8]
miR-8-5p	ENSG00000107862	GBF1	102358506;102370707;102369211;102366383;102369861;102379521;102365397;102368739;102380506;102370174;102359270;102362475;102376272;102363710;102367085;102376560;102369711;102358039;102361718;102353650;102381127;102379284;102375359;102367478;102368218;102382056;102360184;102376935;102380249;102370384;102379853;102361022;102363256/102358729;102370860;102369387;102366506;102369984;102379651;102365599…	4	[pita, miranda, ts, seed2-8]
miR-281-5p	ENSG00000158856	DMTN	22081464/22082518/2394	4	[pita, miranda, ts, seed2-8]
bantam-3p	ENSG00000164111	ANXA5	121668076/121668467/1190	4	[pita, miranda, ts, seed2-8]
miR-12a-5p	ENSG00000177119	ANO6	45429312/45432319/5950	4	[pita, miranda, ts, seed2-8]
miR-281-5p	ENSG00000080854	IGSF9B	133896438/133909068/17159	4	[pita, miranda, ts, seed2-8]
miR-306-5p	ENSG00000112769	LAMA4	112107931/112109436/7228	4	[pita, miranda, ts, seed2-8]
miR-306-5p	ENSG00000125266	EFNB2	106489745/106493039/4995	4	[pita, miranda, ts, seed2-8]
miR-8-5p	ENSG00000142875	PRKACB	84235306/84238498/4481	4	[pita, miranda, ts, seed2-8]
miR-8-5p	ENSG00000134954	ETS1	128461494/128462538/2134	4	[pita, miranda, ts, seed2-8]
miR-281-5p	ENSG00000101109	STK4	45075177/45079948/6161	4	[pita, miranda, ts, seed2-8]
miR-8-5p	ENSG00000111846	GCNT2	10626608/10629367/4525	4	[pita, miranda, ts, seed2-8]
miR-276b-5p	ENSG00000157554	ERG	38380027/38383402/4954	4	[pita, miranda, ts, seed2-8]
miR-375	ENSG00000180914	OXTR	8750381/8752976/4387	4	[pita, miranda, ts, seed2-8]
miR-276b-5p	ENSG00000169255	B3GALNT1	161083907/161085758/2538	4	[pita, miranda, ts, seed2-8]
miR-276b-5p	ENSG00000157554	ERG	38380027/38383402/4914	4	[pita, miranda, ts, seed2-8]
miR-283	ENSG00000132842	AP3B1	78002338/78003043/1170	4	[pita, miranda, ts, seed2-8]
bantam-3p	ENSG00000079385	CEACAM1	42507304/42509108/3170	4	[pita, miranda, ts, seed2-8]
miR-276b-5p	ENSG00000169255	B3GALNT1	161084120/161085758/2694	4	[pita, miranda, ts, seed2-8]
miR-283	ENSG00000096717	SIRT1	67916594/67918390/4107	4	[pita, miranda, ts, seed2-8]
miR-8-5p	ENSG00000113161	HMGCR	75360343/75364001/6777	4	[pita, miranda, ts, seed2-8]
miR-8-5p	ENSG00000177311	ZBTB38	141445977/141448187/6056	4	[pita, miranda, ts, seed2-8]
miR-283	ENSG00000115414	FN1	215360865/215361554/7759	4	[pita, miranda, ts, seed2-8]
miR-281-5p	ENSG00000125510	OPRL1	64098800/64100643/3147	4	[pita, miranda, ts, seed2-8]
miR-8-5p	ENSG00000185551	NR2F2	96337623/96340263/3501	4	[pita, miranda, ts, seed2-8]
miR-283	ENSG00000175592	FOSL1	65892049/65892885/1427	4	[pita, miranda, ts, seed2-8]
miR-281-5p	ENSG00000082805	ERC1	1490093;1480891/1492487;1480898/5796	4	[pita, miranda, ts, seed2-8]
miR-8-5p	ENSG00000166148	AVPR1A	63142759/63147358/6222	4	[pita, miranda, ts, seed2-8]
miR-306-5p	ENSG00000177000	MTHFR	11785723/11790679/8378	4	[pita, miranda, ts, seed2-8]
miR-283	ENSG00000115414	FN1	215360454/215361554/8708	4	[pita, miranda, ts, seed2-8]
miR-12a-5p	ENSG00000113161	HMGCR	75360343/75362089/4493	4	[pita, miranda, ts, seed2-8]
miR-283	ENSG00000151617	EDNRA	147542619/147544954/3970	4	[pita, miranda, ts, seed2-8]
miR-8-5p	ENSG00000164619	BMPER	34058108;34143230;34062002;34153092;34085756;34078985/34058163;34143360;34062047;34154451;34086092;34079186/3100	4	[pita, miranda, ts, seed2-8]
miR-283	ENSG00000169398	PTK2	140658389/140659465/4129	4	[pita, miranda, ts, seed2-8]
miR-276b-5p	ENSG00000137509	PRCP	82823044/82824905/3533	4	[pita, miranda, ts, seed2-8]
miR-281-5p	ENSG00000158856	DMTN	22081464/22082518/2235	4	[pita, miranda, ts, seed2-8]
bantam-3p	ENSG00000127530	OR7C1	14789260/14799173/11778	4	[pita, miranda, ts, seed2-8]
bantam-3p	ENSG00000177119	ANO6	45429312/45432319/5661	4	[pita, miranda, ts, seed2-8]
miR-306-5p	ENSG00000077782	FGFR1	38419533;38417306;38411139;38415870;38417870;38414559;38414779;38418228;38413918;38414152/38419711;38417416;38413804;38416060;38417991;38414629;38414901;38418373;38414023;38414289/5482	4	[pita, miranda, ts, seed2-8]
miR-306-5p	ENSG00000144566	RAB5A	19983824/19985175/2518	4	[pita, miranda, ts, seed2-8]
miR-276b-5p	ENSG00000157554	ERG	38380027/38383402/4809	4	[pita, miranda, ts, seed2-8]
miR-276b-5p	ENSG00000157554	ERG	38380027/38383402/4806	4	[pita, miranda, ts, seed2-8]
miR-12a-5p	ENSG00000169255	B3GALNT1	161084148/161085758/3058	4	[pita, miranda, ts, seed2-8]
miR-8-5p	ENSG00000074695	LMAN1	59327823/59331092/4824	4	[pita, miranda, ts, seed2-8]
bantam-3p	ENSG00000127530	OR7C1	14789260/14799173/11711	4	[pita, miranda, ts, seed2-8]
bantam-3p	ENSG00000154229	PRKCA	66804038/66810743/8964	4	[pita, miranda, ts, seed2-8]
miR-276b-5p	ENSG00000164924	YWHAZ	100916525/100920692/5248	4	[pita, miranda, ts, seed2-8]
miR-12a-5p	ENSG00000170558	CDH2	27950966/27952152/4016	4	[pita, miranda, ts, seed2-8]
miR-281-5p	ENSG00000124570	SERPINB6	2956696;2953044;2955524;2948914;2948245;2954592/2956733;2953186;2955670;2949069;2948699;2954709/1467	4	[pita, miranda, ts, seed2-8]
miR-8-5p	ENSG00000113161	HMGCR	75360343/75364001/6621	4	[pita, miranda, ts, seed2-8]
miR-375	ENSG00000073060	SCARB1	124776856/124778466/3329	4	[pita, miranda, ts, seed2-8]
miR-283	ENSG00000128641	MYO1B	191423961/191425389/4764	4	[pita, miranda, ts, seed2-8]
miR-8-5p	ENSG00000164116	GUCY1A1	155730232/155732345/4286	4	[pita, miranda, ts, seed2-8]
miR-306-5p	ENSG00000079819	EPB41L2	130881582/130882501/3395	4	[pita, miranda, ts, seed2-8]
miR-12a-5p	ENSG00000075340	ADD2	70656784/70663424/9290	4	[pita, miranda, ts, seed2-8]
bantam-3p	ENSG00000081189	MEF2C	88720825/88722603/3467	4	[pita, miranda, ts, seed2-8]
bantam-3p	ENSG00000181019	NQO1	69709401/69710975/2527	4	[pita, miranda, ts, seed2-8]
bantam-3p	ENSG00000181019	NQO1	69709401/69710975/2521	4	[pita, miranda, ts, seed2-8]
miR-276b-5p	ENSG00000137509	PRCP	82823044/82824905/3468	4	[pita, miranda, ts, seed2-8]
miR-283	ENSG00000164924	YWHAZ	100916525/100920692/5248	4	[pita, miranda, ts, seed2-8]
miR-276b-5p	ENSG00000118777	ABCG2	88090150/88092233/4844	4	[pita, miranda, ts, seed2-8]
miR-283	ENSG00000151617	EDNRA	147542619/147544954/3823	4	[pita, miranda, ts, seed2-8]
miR-12a-5p	ENSG00000104490	NCALD	101686543/101689308/3808	4	[pita, miranda, ts, seed2-8]
miR-12a-5p	ENSG00000088387	DOCK9	98793429/98794625/7887	4	[pita, miranda, ts, seed2-8]
miR-8-5p	ENSG00000134769	DTNA	34884746;34887766/34884776;34891291/6139	4	[pita, miranda, ts, seed2-8]
miR-276b-5p	ENSG00000105989	WNT2	117275451/117278154/3856	4	[pita, miranda, ts, seed2-8]
miR-276b-5p	ENSG00000072062	PRKACA	14097248/14097545/922	4	[pita, miranda, ts, seed2-8]
miR-8-5p	ENSG00000142875	PRKACB	84235306/84238498/4200	4	[pita, miranda, ts, seed2-8]
miR-283	ENSG00000115414	FN1	215360866/215361554/7846	4	[pita, miranda, ts, seed2-8]
miR-281-5p	ENSG00000112033	PPARD	35426080/35428191/3516	4	[pita, miranda, ts, seed2-8]
miR-8-5p	ENSG00000141469	SLC14A1	45739170;45739528;45748376;45749778/45739310;45739662;45748425;45750337/1684	4	[pita, miranda, ts, seed2-8]
miR-281-5p	ENSG00000186951	PPARA	46235381/46243756/9965	4	[pita, miranda, ts, seed2-8]
miR-8-5p	ENSG00000115353	TACR1	75046463/75049431/4779	4	[pita, miranda, ts, seed2-8]
miR-306-5p	ENSG00000112276	BVES	105096822/105101088/5550	4	[pita, miranda, ts, seed2-8]
miR-276b-5p	ENSG00000185352	HS6ST3	96833199/96839562/8536	4	[pita, miranda, ts, seed2-8]
miR-283	ENSG00000182326	C1S	7070652/7070960/2522	4	[pita, miranda, ts, seed2-8]
miR-283	ENSG00000155380	SLC16A1	112911852/112913890/4374	4	[pita, miranda, ts, seed2-8]
miR-8-5p	ENSG00000113161	HMGCR	75360343/75364001/6520	4	[pita, miranda, ts, seed2-8]
miR-276b-5p	ENSG00000146535	GNA12	2728105/2731180/4369	4	[pita, miranda, ts, seed2-8]
miR-12a-5p	ENSG00000169255	B3GALNT1	161083907/161085758/2538	4	[pita, miranda, ts, seed2-8]
bantam-3p	ENSG00000171903	CYP4F11	15912377/15913731/3051	4	[pita, miranda, ts, seed2-8]
miR-276b-5p	ENSG00000172331	BPGM	134679032/134679808/1870	4	[pita, miranda, ts, seed2-8]
bantam-3p	ENSG00000081189	MEF2C	88720825/88722603/3393	4	[pita, miranda, ts, seed2-8]
bantam-3p	ENSG00000064225	ST3GAL6	98772849;98782207;98773920/98772916;98782500;98773983/833	4	[pita, miranda, ts, seed2-8]
miR-12a-5p	ENSG00000177119	ANO6	45431289/45432312/3761	4	[pita, miranda, ts, seed2-8]
miR-12a-5p	ENSG00000070193	FGF10	44300247/44304994/6113	4	[pita, miranda, ts, seed2-8]
miR-281-5p	ENSG00000107099	DOCK8	380279;376977;372185;379771;368018;376210;370230;371428;365625;369222/381387;377211;372286;379935;368135;376305;370300;371566;366552;369447/4788	4	[pita, miranda, ts, seed2-8]
miR-12a-5p	ENSG00000177119	ANO6	45429312/45432319/5661	4	[pita, miranda, ts, seed2-8]
miR-12a-5p	ENSG00000177119	ANO6	45431289/45432312/3736	4	[pita, miranda, ts, seed2-8]
miR-12a-5p	ENSG00000169255	B3GALNT1	161084120/161085758/2694	4	[pita, miranda, ts, seed2-8]
miR-12a-5p	ENSG00000112902	SEMA5A	9035033/9042896/11755	4	[pita, miranda, ts, seed2-8]
miR-8-5p	ENSG00000164171	ITGA2	53078772;53075061;53073118;53070109;53090519;53074385;53083340;53086952;53081592;53060901;53080511;53064912;53072613;53067118;53058025;53075221;53059874;53055984;53089946;53062786;53055538;53051437;53071938;53065841/53078874;53075137;53073259;53070260;53090834;53074477;53083453;53087041;53081696;53061046;53080621;53065115;53072695;53067257;53058101;53075304;53060012;53056149;53090062;53062929;530…	4	[pita, miranda, ts, seed2-8]
miR-12a-5p	ENSG00000186951	PPARA	46235381/46243755/9995	4	[pita, miranda, ts, seed2-8]
bantam-3p	ENSG00000178732	GP5	194394821/194396599/3534	4	[pita, miranda, ts, seed2-8]
miR-276b-5p	ENSG00000137509	PRCP	82823044/82824905/3367	4	[pita, miranda, ts, seed2-8]
miR-8-5p	ENSG00000278311	GGNBP2	36545932/36547747/2315	4	[pita, miranda, ts, seed2-8]
miR-306-5p	ENSG00000046651	OFD1	13762344;13757660;13756588;13761085;13767127/13762444;13760720;13756767;13761211;13769206/6525	4	[pita, miranda, ts, seed2-8]
miR-281-5p	ENSG00000132475	H3-3B	75776434/75778594/2705	4	[pita, miranda, ts, seed2-8]
miR-276b-5p	ENSG00000107862	GBF1	102370174;102369881/102370245;102369984/434	4	[pita, miranda, ts, seed2-8]
miR-8-5p	ENSG00000100292	HMOX1	35393599/35394207/1554	4	[pita, miranda, ts, seed2-8]
miR-276b-5p	ENSG00000137509	PRCP	82823044/82824905/3333	4	[pita, miranda, ts, seed2-8]
miR-12a-5p	ENSG00000104490	NCALD	101686542/101689308/3476	4	[pita, miranda, ts, seed2-8]
miR-276b-5p	ENSG00000137509	PRCP	82823044/82824905/3327	4	[pita, miranda, ts, seed2-8]
miR-276b-5p	ENSG00000137509	PRCP	82823044/82824905/3318	4	[pita, miranda, ts, seed2-8]
miR-8-5p	ENSG00000134769	DTNA	34887766;34884746/34891274;34884776/5776	4	[pita, miranda, ts, seed2-8]
miR-306-5p	ENSG00000172331	BPGM	134679032/134679813/2051	4	[pita, miranda, ts, seed2-8]
miR-12a-5p	ENSG00000143970	ASXL2	25737692/25742028/8886	4	[pita, miranda, ts, seed2-8]
miR-276b-5p	ENSG00000157554	ERG	38380027/38383402/4651	4	[pita, miranda, ts, seed2-8]
miR-281-5p	ENSG00000178772	CPN2	194339768/194341064/3025	4	[pita, miranda, ts, seed2-8]
miR-283	ENSG00000135744	AGT	230692511;230702355;230696682/230694439;230703140;230696839/4894	4	[pita, miranda, ts, seed2-8]
miR-12a-5p	ENSG00000070831	CDC42	22091518/22101360/10598	4	[pita, miranda, ts, seed2-8]
miR-281-5p	ENSG00000112033	PPARD	35426080/35428191/3453	4	[pita, miranda, ts, seed2-8]
bantam-3p	ENSG00000185352	HS6ST3	96833199/96839562/8536	4	[pita, miranda, ts, seed2-8]
miR-8-5p	ENSG00000198954	KIFBP	69005732;69015541;69000424;69008841;68999748;69005046;69010900/69005915;69016978;69000522;69008925;68999814;69005125;69011015/2558	4	[pita, miranda, ts, seed2-8]
miR-306-5p	ENSG00000077782	FGFR1	38428346;38429247;38427921;38424509;38417306;38426122;38415993;38421797;38417870;38418228;38419533/38428435;38429295;38428093;38424699;38417416;38426245;38416060;38421941;38417991;38418373;38419735/1608	4	[pita, miranda, ts, seed2-8]
miR-12a-5p	ENSG00000070831	CDC42	22091518/22101360/10503	4	[pita, miranda, ts, seed2-8]
miR-8-5p	ENSG00000110756	HPS5	18278668/18279881/4725	4	[pita, miranda, ts, seed2-8]
miR-8-5p	ENSG00000105989	WNT2	117297612;117300845;117315071;117275451/117297876;117301156;117315261;117278384/4205	4	[pita, miranda, ts, seed2-8]
miR-283	ENSG00000267534	S1PR2	10221433/10223843/3643	4	[pita, miranda, ts, seed2-8]
miR-283	ENSG00000115414	FN1	215360454/215361554/8435	4	[pita, miranda, ts, seed2-8]
miR-8-5p	ENSG00000141469	SLC14A1	45749952/45750330/2264	4	[pita, miranda, ts, seed2-8]
miR-12a-5p	ENSG00000144810	COL8A1	99796137/99799226/5705	4	[pita, miranda, ts, seed2-8]
miR-306-5p	ENSG00000138185	ENTPD1	95864724;95866177;95845357;95847446;95844488;95860469/95864861;95866696;95845596;95847706;95844635;95860582/1638	4	[pita, miranda, ts, seed2-8]
miR-281-5p	ENSG00000204217	BMPR2	202559703/202567751/9683	4	[pita, miranda, ts, seed2-8]
miR-276b-5p	ENSG00000137509	PRCP	82823044/82824905/3273	4	[pita, miranda, ts, seed2-8]
miR-8-5p	ENSG00000184903	IMMP2L	110662644/110663601/2130	4	[pita, miranda, ts, seed2-8]
miR-283	ENSG00000169604	ANTXR1	69245486/69249327/5858	4	[pita, miranda, ts, seed2-8]
miR-8-5p	ENSG00000099942	CRKL	20949846/20953747/5342	4	[pita, miranda, ts, seed2-8]
miR-12a-5p	ENSG00000104490	NCALD	101686543/101689308/3655	4	[pita, miranda, ts, seed2-8]
miR-283	ENSG00000172572	PDE3A	20680272/20688583/12486	4	[pita, miranda, ts, seed2-8]
miR-283	ENSG00000169398	PTK2	140658630/140659465/4439	4	[pita, miranda, ts, seed2-8]
miR-8-5p	ENSG00000120008	WDR11	120883780;120906776;120885814;120890716;120901036;120886689;120880826;120904047;120908556;120889895;120902257;120905876;120873849;120905319;120889078;120900029;120904646;120878353;120903055/120883888;120906855;120885938;120890887;120901098;120886836;120880901;120904142;120909182;120890009;120902322;120906021;120873923;120905416;120889184;120900137;120904811;120878459;120903232/3010	4	[pita, miranda, ts, seed2-8]
miR-276b-5p	ENSG00000169057	MECP2	154021573/154030366/10467	4	[pita, miranda, ts, seed2-8]
miR-8-5p	ENSG00000157554	ERG	38380027/38383402/5023	4	[pita, miranda, ts, seed2-8]
miR-8-5p	ENSG00000113161	HMGCR	75356343;75355365;75354503;75344660;75351424;75358657;75359398;75360288;75350789;75350042;75351068;75350258;75359985;75359170;75355056;75347204/75356448;75355522;75354697;75345658;75351602;75358827;75359556;75364001;75350949;75350148;75351315;75350374;75360139;75359310;75355214;75347309/7379	4	[pita, miranda, ts, seed2-8]
miR-276b-5p	ENSG00000163513	TGFBR2	30691600/30694142/4605	4	[pita, miranda, ts, seed2-8]
miR-276b-5p	ENSG00000169255	B3GALNT1	161083930/161085758/3531	4	[pita, miranda, ts, seed2-8]
miR-276b-5p	ENSG00000168229	PTGDR	52274965/52276724/2957	4	[pita, miranda, ts, seed2-8]
miR-276b-5p	ENSG00000137486	ARRB1	75260122/75266162/7352	4	[pita, miranda, ts, seed2-8]
miR-283	ENSG00000168743	NPNT	105968991/105971671/4561	4	[pita, miranda, ts, seed2-8]
miR-283	ENSG00000107518	ATRNL1	115120185;115171037;115127593;115096664;115129327;115121699;115128407;115160040;115165558/115120268;115171369;115127721;115096839;115129535;115121812;115128508;115160214;115165645/1701	4	[pita, miranda, ts, seed2-8]
miR-12a-5p	ENSG00000088387	DOCK9	98793429/98794625/7631	4	[pita, miranda, ts, seed2-8]
miR-306-5p	ENSG00000101292	PROKR2	5299261/5302039/4017	4	[pita, miranda, ts, seed2-8]
miR-8-5p	ENSG00000164116	GUCY1A1	155730030;155713098;155710723;155722038;155717159/155732347;155713583;155711251;155722192;155717302/4352	4	[pita, miranda, ts, seed2-8]
miR-12a-5p	ENSG00000142875	PRKACB	84235306/84238494/4294	4	[pita, miranda, ts, seed2-8]
miR-12a-5p	ENSG00000142875	PRKACB	84235306/84238494/4288	4	[pita, miranda, ts, seed2-8]
miR-8-5p	ENSG00000181092	ADIPOQ	186854705/186858463/4599	4	[pita, miranda, ts, seed2-8]
miR-276b-5p	ENSG00000165895	ARHGAP42	100988802/100993941/7689	4	[pita, miranda, ts, seed2-8]
miR-375	ENSG00000103241	FOXF1	86513086/86515422/3520	4	[pita, miranda, ts, seed2-8]
miR-283	ENSG00000188672	RHCE	25362249/25362526/1571	4	[pita, miranda, ts, seed2-8]
miR-306-5p	ENSG00000138685	FGF2	122892397/122898236/6775	4	[pita, miranda, ts, seed2-8]
miR-8-5p	ENSG00000196591	HDAC2	113933028/113941057/9737	4	[pita, miranda, ts, seed2-8]
miR-276b-5p	ENSG00000197063	MAFG	81918270/81922604/5061	4	[pita, miranda, ts, seed2-8]
miR-281-5p	ENSG00000124155	PIGT	45448244;45427438;45446643;45429481/45448581;45427545;45447816;45429670/2046	4	[pita, miranda, ts, seed2-8]
miR-12a-5p	ENSG00000142875	PRKACB	84235306/84238494/4240	4	[pita, miranda, ts, seed2-8]
miR-281-5p	ENSG00000169083	AR	67694673;67686010;67680755/67696075;67686126;67681003/3899	4	[pita, miranda, ts, seed2-8]
miR-8-5p	ENSG00000181092	ADIPOQ	186854705/186858463/4542	4	[pita, miranda, ts, seed2-8]
miR-283	ENSG00000105855	ITGB8	20409998/20415754/8974	4	[pita, miranda, ts, seed2-8]
miR-12a-5p	ENSG00000142875	PRKACB	84235306/84238494/4206	4	[pita, miranda, ts, seed2-8]
miR-306-5p	ENSG00000196712	NF1	31374156/31377675/12373	4	[pita, miranda, ts, seed2-8]
miR-12a-5p	ENSG00000185352	HS6ST3	96833199/96839560/7073	4	[pita, miranda, ts, seed2-8]
bantam-3p	ENSG00000101109	STK4	45075177/45080021/6366	4	[pita, miranda, ts, seed2-8]
miR-375	ENSG00000107562	CXCL12	44377133/44378632/1857	4	[pita, miranda, ts, seed2-8]
bantam-3p	ENSG00000166025	AMOTL1	94870796/94876748/8980	4	[pita, miranda, ts, seed2-8]
miR-281-5p	ENSG00000056998	GYG2	2881214/2882820/2900	4	[pita, miranda, ts, seed2-8]
miR-8-5p	ENSG00000164619	BMPER	34153274/34154458/3213	4	[pita, miranda, ts, seed2-8]
miR-276b-5p	ENSG00000163513	TGFBR2	30691600/30694142/4530	4	[pita, miranda, ts, seed2-8]
miR-306-5p	ENSG00000088387	DOCK9	98880547;98807661;98863370;98886532;98800288;98837494;98867928;98793492;98810169;98883042;98826830;98829307;98850047;98829643;98848592;98868231;98879898;98883813;98867425;98884971;98863019;98881892;98797115;98797389;98853408;98824398;98885708;98855898;98881558;98809352;98845329;98831348;98831649;98804999/98880672;98807807;98863548;98886535;98800478;98837609;98868011;98794748;98810291;98883131;988…	4	[pita, miranda, ts, seed2-8]
miR-375	ENSG00000196712	NF1	31358480;31334838;31352257;31356460;31338025;31349120;31336635;31360487;31350183;31337819;31340505;31325820;31337368;31356960;31330296;31327499;31343009;31374013;31338704;31358969;31336333;31357269/31358622;31335031;31352414;31356582;31338139;31349251;31336914;31360703;31350318;31337880;31340645;31326252;31337582;31357090;31330498;31327839;31343135;31374287;31338805;31359015;31336473;31357369/8788	4	[pita, miranda, ts, seed2-8]
miR-276b-5p	ENSG00000169057	MECP2	154021573/154030366/10343	4	[pita, miranda, ts, seed2-8]
miR-8-5p	ENSG00000086598	TMED2	123596730/123598582/2544	4	[pita, miranda, ts, seed2-8]
miR-281-5p	ENSG00000127054	INTS11	1313732;1312787;1320456;1321908;1315404;1313509;1312018;1312440;1312226;1311606;1319296;1314301;1320996;1315520;1312593;1313035;1314824;1322892/1313921;1312949;1320529;1321984;1315438;1313592;1312147;1312501;1312368;1311924;1319524;1314365;1321093;1315618;1312700;1313124;1314962;1323126/2571	4	[pita, miranda, ts, seed2-8]
miR-283	ENSG00000169860	P2RY1	152836905/152841439/6309	4	[pita, miranda, ts, seed2-8]
miR-12a-5p	ENSG00000144810	COL8A1	99796137/99796733/3029	4	[pita, miranda, ts, seed2-8]
miR-283	ENSG00000154188	ANGPT1	107249493/107251854/4353	4	[pita, miranda, ts, seed2-8]
miR-283	ENSG00000136098	NEK3	52132644/52133141/2414	4	[pita, miranda, ts, seed2-8]
miR-281-5p	ENSG00000170962	PDGFD	103907189/103909693/3838	4	[pita, miranda, ts, seed2-8]
miR-8-5p	ENSG00000189403	HMGB1	30458747/30461356/4199	4	[pita, miranda, ts, seed2-8]
miR-283	ENSG00000118777	ABCG2	88090150/88092233/4844	4	[pita, miranda, ts, seed2-8]
miR-8-5p	ENSG00000082805	ERC1	1490231/1495924/9202	4	[pita, miranda, ts, seed2-8]
miR-283	ENSG00000157554	ERG	38380036/38383402/4904	4	[pita, miranda, ts, seed2-8]
miR-8-5p	ENSG00000164619	BMPER	34058108;34085756;34078857;34143230;34062002;34153092/34058163;34086092;34079186;34143360;34062047;34153410/2026	4	[pita, miranda, ts, seed2-8]
miR-8-5p	ENSG00000164619	BMPER	34078985;34051880;34153092;34058059;34085756;34055163;34143230/34079186;34051970;34156347;34058163;34086092;34055303;34143360/4786	4	[pita, miranda, ts, seed2-8]
miR-281-5p	ENSG00000166143	PPP1R14D	40815451/40815695/750	4	[pita, miranda, ts, seed2-8]
miR-306-5p	ENSG00000138685	FGF2	122892397/122898236/6652	4	[pita, miranda, ts, seed2-8]
miR-8-5p	ENSG00000198954	KIFBP	69006866;69015541;69010900;69008841/69006929;69016978;69011015;69008925/2546	4	[pita, miranda, ts, seed2-8]
miR-8-5p	ENSG00000165195	PIGA	15319455/15321505/3626	4	[pita, miranda, ts, seed2-8]
miR-8-5p	ENSG00000135365	PHF21A	45929319/45933967/7451	4	[pita, miranda, ts, seed2-8]
miR-283	ENSG00000168214	RBPJ	26431008/26434923/5395	4	[pita, miranda, ts, seed2-8]
miR-281-5p	ENSG00000107862	GBF1	102367525;102368739;102368218/102367560;102368832;102368454/541	4	[pita, miranda, ts, seed2-8]
miR-306-5p	ENSG00000172331	BPGM	134679032/134679816/1711	4	[pita, miranda, ts, seed2-8]
miR-283	ENSG00000168036	CTNNB1	41236743/41237196/2777	4	[pita, miranda, ts, seed2-8]
miR-12a-5p	ENSG00000124205	EDN3	59324368/59325992/2655	4	[pita, miranda, ts, seed2-8]
miR-283	ENSG00000188672	RHCE	25370467;25362359/25370494;25362553/456	4	[pita, miranda, ts, seed2-8]
bantam-3p	ENSG00000081189	MEF2C	88720026/88722603/4343	4	[pita, miranda, ts, seed2-8]
bantam-3p	ENSG00000130234	ACE2	15557039/15561904/7587	4	[pita, miranda, ts, seed2-8]
miR-283	ENSG00000085063	CD59	33709798/33710125/825	4	[pita, miranda, ts, seed2-8]
miR-283	ENSG00000141469	SLC14A1	45749839/45752520/3823	4	[pita, miranda, ts, seed2-8]
bantam-3p	ENSG00000166025	AMOTL1	94870796/94876748/8844	4	[pita, miranda, ts, seed2-8]
miR-8-5p	ENSG00000070831	CDC42	22091518/22092923/2274	4	[pita, miranda, ts, seed2-8]
miR-276b-5p	ENSG00000151702	FLI1	128810989/128813266/4151	4	[pita, miranda, ts, seed2-8]
miR-281-5p	ENSG00000112276	BVES	105096822/105101088/5550	4	[pita, miranda, ts, seed2-8]
miR-12a-5p	ENSG00000188219	POTEE	131261726;131245407;131252526;131250778;131239278;131252918;131238223;131263355/131261846;131245477;131252570;131250848;131239444;131253099;131238238;131263591/2147	4	[pita, miranda, ts, seed2-8]
bantam-3p	ENSG00000127530	OR7C1	14789260/14799173/11290	4	[pita, miranda, ts, seed2-8]
miR-8-5p	ENSG00000144320	LNPK	175923897/175929966/7647	4	[pita, miranda, ts, seed2-8]
miR-276b-5p	ENSG00000170961	HAS2	121612116/121614108/4240	4	[pita, miranda, ts, seed2-8]
miR-276b-5p	ENSG00000099337	KCNK6	38327404/38332076/5721	4	[pita, miranda, ts, seed2-8]
miR-8-5p	ENSG00000169255	B3GALNT1	161083920/161085758/3604	4	[pita, miranda, ts, seed2-8]
miR-8-5p	ENSG00000114019	AMOTL2	134355877/134357704/4521	4	[pita, miranda, ts, seed2-8]
miR-12a-5p	ENSG00000168036	CTNNB1	41239343/41239971/3298	4	[pita, miranda, ts, seed2-8]
bantam-3p	ENSG00000146374	RSPO3	127196008/127199481/4815	4	[pita, miranda, ts, seed2-8]
miR-12a-5p	ENSG00000142875	PRKACB	84235306/84238496/4306	4	[pita, miranda, ts, seed2-8]
miR-283	ENSG00000036530	CYP46A1	99707568;99706647;99699466;99695441;99700015/99713437;99706785;99699539;99695474;99700101/6609	4	[pita, miranda, ts, seed2-8]
miR-8-5p	ENSG00000082805	ERC1	1490231/1495924/9118	4	[pita, miranda, ts, seed2-8]
miR-306-5p	ENSG00000167332	OR51E2	4680171/4681748/2792	4	[pita, miranda, ts, seed2-8]
miR-281-5p	ENSG00000109991	P2RX3	57369998/57372396/3792	4	[pita, miranda, ts, seed2-8]
miR-8-5p	ENSG00000128052	KDR	55078481/55079940/5833	4	[pita, miranda, ts, seed2-8]
miR-12a-5p	ENSG00000168036	CTNNB1	41239343/41239971/3232	4	[pita, miranda, ts, seed2-8]
bantam-3p	ENSG00000126016	AMOT	112774503/112778566/6888	4	[pita, miranda, ts, seed2-8]
miR-283	ENSG00000197563	PIGN	62101075;62109834;62044350;62138983;62113134;62106986;62140420;62088756;62105543;62146971;62138243;62145909;62084531;62082673;62114561;62074779;62106789;62095848;62085209;62143306;62148214;62102794;62072673/62101183;62109973;62045979;62139075;62113316;62107085;62140479;62088842;62105634;62147101;62138298;62146025;62084606;62082746;62114639;62074821;62106881;62095950;62085264;62143346;62148247;621…	4	[pita, miranda, ts, seed2-8]
miR-12a-5p	ENSG00000169255	B3GALNT1	161083930/161085758/3531	4	[pita, miranda, ts, seed2-8]
miR-12a-5p	ENSG00000137801	THBS1	39595370/39599466/7789	4	[pita, miranda, ts, seed2-8]
miR-283	ENSG00000100099	HPS4	26452083/26453232/3786	4	[pita, miranda, ts, seed2-8]
bantam-3p	ENSG00000101280	ANGPT4	869900/872959/4692	4	[pita, miranda, ts, seed2-8]
miR-8-5p	ENSG00000144320	LNPK	175923882/175929966/7542	4	[pita, miranda, ts, seed2-8]
miR-281-5p	ENSG00000124343	XG	2814381/2815927/2313	4	[pita, miranda, ts, seed2-8]
bantam-3p	ENSG00000130234	ACE2	15557039/15561904/7487	4	[pita, miranda, ts, seed2-8]
bantam-3p	ENSG00000157554	ERG	38380036/38383402/4904	4	[pita, miranda, ts, seed2-8]
miR-12a-5p	ENSG00000085265	FCN1	134905890/134909169/4369	4	[pita, miranda, ts, seed2-8]
miR-12a-5p	ENSG00000142875	PRKACB	84235306/84238498/4513	4	[pita, miranda, ts, seed2-8]
bantam-3p	ENSG00000130234	ACE2	15557039/15561904/7413	4	[pita, miranda, ts, seed2-8]
miR-306-5p	ENSG00000172824	CES4A	67004084;67001418;67005240;67008974;67003070;67006745;67003515;67006391;67004793;67003256/67004224;67001461;67005393;67009752;67003174;67006817;67003553;67006519;67004873;67003360/2178	4	[pita, miranda, ts, seed2-8]
bantam-3p	ENSG00000175311	ANKS4B	21250821/21253850/4323	4	[pita, miranda, ts, seed2-8]
miR-281-5p	ENSG00000064225	ST3GAL6	98793762/98795845/3571	4	[pita, miranda, ts, seed2-8]
miR-283	ENSG00000142892	PIGK	77088989/77092373/4601	4	[pita, miranda, ts, seed2-8]
miR-8-5p	ENSG00000141469	SLC14A1	45749952/45750335/2846	4	[pita, miranda, ts, seed2-8]
miR-12a-5p	ENSG00000143315	PIGM	160024953/160030467/7038	4	[pita, miranda, ts, seed2-8]
miR-283	ENSG00000100099	HPS4	26450882/26453232/5066	4	[pita, miranda, ts, seed2-8]
miR-12a-5p	ENSG00000130234	ACE2	15557039/15561904/7587	4	[pita, miranda, ts, seed2-8]
bantam-3p	ENSG00000076641	PAG1	80967810/80976543/10744	4	[pita, miranda, ts, seed2-8]
miR-8-5p	ENSG00000104164	BLOC1S6	45606515/45609708/3838	4	[pita, miranda, ts, seed2-8]
miR-276b-5p	ENSG00000234829	IFNA17	21227243/21227603/980	4	[pita, miranda, ts, seed2-8]
miR-276b-5p	ENSG00000114019	AMOTL2	134355877/134357704/4521	4	[pita, miranda, ts, seed2-8]
miR-276b-5p	ENSG00000203811	H3C14	149839538/149840746/1656	4	[pita, miranda, ts, seed2-8]
miR-276b-5p	ENSG00000136111	TBC1D4	75283503/75286791/7588	4	[pita, miranda, ts, seed2-8]
miR-283	ENSG00000113194	FAF2	176506951/176510074/4485	4	[pita, miranda, ts, seed2-8]
miR-283	ENSG00000137486	ARRB1	75260122/75266162/7352	4	[pita, miranda, ts, seed2-8]
miR-283	ENSG00000138685	FGF2	122892397/122895464/3880	4	[pita, miranda, ts, seed2-8]
miR-306-5p	ENSG00000167332	OR51E2	4680171/4681748/2626	4	[pita, miranda, ts, seed2-8]
miR-283	ENSG00000121057	AKAP1	57112491;57116111;57118381;57120250;57111798;57108014;57118982;57110025;57116860;57114459/57112618;57116261;57118454;57121346;57111924;57108048;57119044;57110158;57116927;57114636/4089	4	[pita, miranda, ts, seed2-8]
miR-12a-5p	ENSG00000138185	ENTPD1	95866384/95877266/12493	4	[pita, miranda, ts, seed2-8]
bantam-3p	ENSG00000100030	MAPK1	21769195;21759657/21769203;21764240/5881	4	[pita, miranda, ts, seed2-8]
miR-8-5p	ENSG00000173706	HEG1	124965710/124970651/9195	4	[pita, miranda, ts, seed2-8]
miR-8-5p	ENSG00000100292	HMOX1	35393582/35394207/1454	4	[pita, miranda, ts, seed2-8]
miR-12a-5p	ENSG00000142875	PRKACB	84235306/84238498/4481	4	[pita, miranda, ts, seed2-8]
miR-283	ENSG00000197563	PIGN	62056722;62072673;62088756;62082673;62058816;62085209;62074779;62045435;62084531/62056844;62072725;62088805;62082746;62059020;62085264;62074821;62045979;62084606/3646	4	[pita, miranda, ts, seed2-8]
miR-8-5p	ENSG00000086205	FOLH1	49192793;49186644;49153846;49173357;49175859;49183149;49156717;49164705;49169195;49157952;49171195;49146636;49148639;49174892;49154228/49192893;49186769;49153927;49173476;49175957;49183242;49156807;49164772;49169258;49158043;49171277;49146945;49148731;49174977;49154492/2192	4	[pita, miranda, ts, seed2-8]
miR-8-5p	ENSG00000100292	HMOX1	35393599/35394207/1062	4	[pita, miranda, ts, seed2-8]
miR-306-5p	ENSG00000174989	FBXW8	117028173/117031148/4861	4	[pita, miranda, ts, seed2-8]
miR-283	ENSG00000198734	F5	169511951/169514312/9132	4	[pita, miranda, ts, seed2-8]
miR-306-5p	ENSG00000177000	MTHFR	11785730/11790679/7044	4	[pita, miranda, ts, seed2-8]
miR-8-5p	ENSG00000062598	ELMO2	46366054/46367359/2158	4	[pita, miranda, ts, seed2-8]
miR-276b-5p	ENSG00000077549	CAPZB	19412236;19357422;19344358;19339137;19356635;19385505;19378540;19345187/19417065;19357563;19344434;19339617;19356751;19385626;19378653;19345252/6180	4	[pita, miranda, ts, seed2-8]
miR-283	ENSG00000145715	RASA1	87380509;87376393;87372118;87386826;87374163;87369813;87379735;87366361;87378396;87385301;87376881;87389303;87390800;87383713;87374840/87380595;87376565;87372195;87386903;87374320;87369900;87379850;87366495;87378538;87385389;87377040;87389527;87391919;87383780;87374916/4979	4	[pita, miranda, ts, seed2-8]
miR-276b-5p	ENSG00000111863	ADTRP	11768249;11738533;11766274/11768334;11738622;11766375/539	4	[pita, miranda, ts, seed2-8]
miR-8-5p	ENSG00000185551	NR2F2	96337623/96340258/5287	4	[pita, miranda, ts, seed2-8]
miR-8-5p	ENSG00000169255	B3GALNT1	161083920/161085758/3400	4	[pita, miranda, ts, seed2-8]
miR-283	ENSG00000116044	NFE2L2	177227595/177227905/455	4	[pita, miranda, ts, seed2-8]
miR-306-5p	ENSG00000152234	ATP5F1A	46086113;46084504;46087341;46091682;46087008;46088109;46086387;46094980;46089566;46089823;46084150/46086257;46084654;46087492;46091851;46087232;46088257;46086494;46095014;46089732;46089996;46084363/1931	4	[pita, miranda, ts, seed2-8]
miR-8-5p	ENSG00000114019	AMOTL2	134355877/134357704/4335	4	[pita, miranda, ts, seed2-8]
miR-283	ENSG00000182326	C1S	7070652/7071032/3076	4	[pita, miranda, ts, seed2-8]
miR-12a-5p	ENSG00000124205	EDN3	59324696;59324460/59325991;59324474/2397	4	[pita, miranda, ts, seed2-8]
miR-283	ENSG00000101292	PROKR2	5299261/5302039/4017	4	[pita, miranda, ts, seed2-8]
miR-12a-5p	ENSG00000169836	TACR3	103586031/103589681/5359	4	[pita, miranda, ts, seed2-8]
miR-281-5p	ENSG00000187498	COL4A1	110240818/110242635/1880	4	[pita, miranda, ts, seed2-8]
bantam-3p	ENSG00000164924	YWHAZ	100916523/100920692/5011	4	[pita, miranda, ts, seed2-8]
miR-12a-5p	ENSG00000138622	HCN4	73319859/73322480/6922	4	[pita, miranda, ts, seed2-8]
miR-8-5p	ENSG00000104164	BLOC1S6	45606515/45609708/3778	4	[pita, miranda, ts, seed2-8]
miR-281-5p	ENSG00000166145	SPINT1	40856976/40858207/2978	4	[pita, miranda, ts, seed2-8]
miR-276b-5p	ENSG00000026950	BTN3A1	26413693/26415208/3388	4	[pita, miranda, ts, seed2-8]
miR-12a-5p	ENSG00000130234	ACE2	15557039/15561904/7487	4	[pita, miranda, ts, seed2-8]
miR-12a-5p	ENSG00000168036	CTNNB1	41239343/41239888/4735	4	[pita, miranda, ts, seed2-8]
miR-8-5p	ENSG00000124181	PLCG1	41174510/41175721/5285	4	[pita, miranda, ts, seed2-8]
miR-8-5p	ENSG00000141469	SLC14A1	45748376;45739528;45736633;45749778;45739163/45748425;45739662;45736648;45751176;45739310/2371	4	[pita, miranda, ts, seed2-8]
bantam-3p	ENSG00000164111	ANXA5	121668027;121677894;121672533;121669954;121671547;121678352;121669602/121668527;121677950;121672626;121670012;121671642;121678396;121669724/1606	4	[pita, miranda, ts, seed2-8]
miR-12a-5p	ENSG00000088387	DOCK9	98793490/98794747/7523	4	[pita, miranda, ts, seed2-8]
miR-12a-5p	ENSG00000168036	CTNNB1	41239343/41239945/3134	4	[pita, miranda, ts, seed2-8]
miR-12a-5p	ENSG00000113161	HMGCR	75360343/75364001/6777	4	[pita, miranda, ts, seed2-8]
miR-283	ENSG00000196712	NF1	31374156/31377675/12373	4	[pita, miranda, ts, seed2-8]
miR-12a-5p	ENSG00000130234	ACE2	15557039/15561904/7413	4	[pita, miranda, ts, seed2-8]
miR-283	ENSG00000131381	RBSN	15070073/15073781/6678	4	[pita, miranda, ts, seed2-8]
bantam-3p	ENSG00000187902	SHISA7	55428740/55433155/6470	4	[pita, miranda, ts, seed2-8]
miR-8-5p	ENSG00000138829	FBN2	128258037/128259454/11132	4	[pita, miranda, ts, seed2-8]
miR-283	ENSG00000120156	TEK	27209121;27213484;27229158;27217688;27197315;27228206;27218777;27206582;27202820;27220049;27212707;27204911;27192499/27209231;27213597;27230173;27217758;27197599;27228305;27218817;27206792;27203119;27220145;27212897;27205065;27192623/4666	4	[pita, miranda, ts, seed2-8]
miR-283	ENSG00000100099	HPS4	26452083/26453232/3562	4	[pita, miranda, ts, seed2-8]
miR-283	ENSG00000113083	LOX	122075404;122070494;122074013;122064545;122070053/122075473;122070589;122074169;122066749;122070168/3771	4	[pita, miranda, ts, seed2-8]
miR-283	ENSG00000188672	RHCE	25362308;25370467/25362553;25370494/1087	4	[pita, miranda, ts, seed2-8]
miR-12a-5p	ENSG00000138448	ITGAV	186677293/186680901/7039	4	[pita, miranda, ts, seed2-8]
miR-8-5p	ENSG00000134769	DTNA	34887766;34884746/34891274;34884776/5154	4	[pita, miranda, ts, seed2-8]
miR-281-5p	ENSG00000064225	ST3GAL6	98793762/98795845/3399	4	[pita, miranda, ts, seed2-8]
miR-283	ENSG00000115414	FN1	215360440/215361554/8103	4	[pita, miranda, ts, seed2-8]
miR-281-5p	ENSG00000064225	ST3GAL6	98793762/98795845/3362	4	[pita, miranda, ts, seed2-8]
miR-8-5p	ENSG00000134954	ETS1	128460244/128462360/3389	4	[pita, miranda, ts, seed2-8]
miR-281-5p	ENSG00000126838	PZP	9162597;9197012;9165139;9166052;9161033;9169430;9157175;9159938;9153125;9192193;9154616;9200892;9192512;9152220;9181975;9148932;9196330;9200364;9151604;9150644;9158420;9180983;9202319;9149561;9168869;9194077;9157767;9196571;9160314;9152824;9201327/9162648;9197123;9165367;9166202;9161116;9169591;9157355;9160025;9153343;9192256;9154839;9201060;9192739;9152310;9182117;9148994;9196439;9200448;9151672…	4	[pita, miranda, ts, seed2-8]
miR-283	ENSG00000151704	KCNJ1	128838020/128839124/2539	4	[pita, miranda, ts, seed2-8]
miR-283	ENSG00000141469	SLC14A1	45748376;45739528;45736633;45749778;45739163/45748425;45739662;45736648;45751176;45739310/2371	4	[pita, miranda, ts, seed2-8]
miR-8-5p	ENSG00000062598	ELMO2	46366055/46367359/3574	4	[pita, miranda, ts, seed2-8]
miR-276b-5p	ENSG00000099139	PCSK5	76358923/76362339/9538	4	[pita, miranda, ts, seed2-8]
miR-8-5p	ENSG00000101752	MIB1	21864667/21870953/10100	4	[pita, miranda, ts, seed2-8]
miR-8-5p	ENSG00000037280	FLT4	180601506/180603191/5833	4	[pita, miranda, ts, seed2-8]
miR-276b-5p	ENSG00000112902	SEMA5A	9035033/9042896/11755	4	[pita, miranda, ts, seed2-8]
miR-276b-5p	ENSG00000114019	AMOTL2	134355877/134357704/4335	4	[pita, miranda, ts, seed2-8]
miR-276b-5p	ENSG00000186951	PPARA	46235381/46243755/9995	4	[pita, miranda, ts, seed2-8]
miR-281-5p	ENSG00000082805	ERC1	1490231/1495931/9308	4	[pita, miranda, ts, seed2-8]
miR-8-5p	ENSG00000085265	FCN1	134903232/134909797/7588	4	[pita, miranda, ts, seed2-8]
miR-12a-5p	ENSG00000074695	LMAN1	59327823/59331092/4824	4	[pita, miranda, ts, seed2-8]
miR-281-5p	ENSG00000064225	ST3GAL6	98793762/98794362/1886	4	[pita, miranda, ts, seed2-8]
miR-12a-5p	ENSG00000177119	ANO6	45429312/45432351/5955	4	[pita, miranda, ts, seed2-8]
miR-306-5p	ENSG00000139567	ACVRL1	51920894/51923361/4177	4	[pita, miranda, ts, seed2-8]
miR-8-5p	ENSG00000111199	TRPV4	109796525;109793527;109798614;109794329;109792652;109792363;109784316;109793930;109786710;109783088;109788400/109796704;109793600;109798852;109794487;109792817;109792429;109784437;109794022;109786837;109783778;109788716/3266	4	[pita, miranda, ts, seed2-8]
miR-276b-5p	ENSG00000095303	PTGS1	122392545/122395703/5020	4	[pita, miranda, ts, seed2-8]
miR-12a-5p	ENSG00000113161	HMGCR	75360343/75364001/6621	4	[pita, miranda, ts, seed2-8]
miR-281-5p	ENSG00000089041	P2RX7	121165357;121175388;121166058;121156079;121180354;121155326;121160902;121162424;121184305;121177147;121177297;121167488/121165437;121175478;121166187;121156147;121180455;121155374;121160974;121162520;121184802;121177212;121177446;121167624/1927	4	[pita, miranda, ts, seed2-8]
miR-306-5p	ENSG00000089902	RCOR1	102726507/102730561/5751	4	[pita, miranda, ts, seed2-8]
miR-12a-5p	ENSG00000168310	IRF2	184387729/184388757/2257	4	[pita, miranda, ts, seed2-8]
bantam-3p	ENSG00000088926	F11	186274280/186274897/1204	4	[pita, miranda, ts, seed2-8]
miR-8-5p	ENSG00000124181	PLCG1	41174510/41177626/7395	4	[pita, miranda, ts, seed2-8]
miR-12a-5p	ENSG00000007372	PAX6	31784792/31789933/6944	4	[pita, miranda, ts, seed2-8]
miR-12a-5p	ENSG00000142875	PRKACB	84235306/84238498/4200	4	[pita, miranda, ts, seed2-8]
miR-306-5p	ENSG00000174989	FBXW8	117028173/117031148/4648	4	[pita, miranda, ts, seed2-8]
miR-12a-5p	ENSG00000007372	PAX6	31784792/31789933/6922	4	[pita, miranda, ts, seed2-8]
miR-12a-5p	ENSG00000134769	DTNA	34887766;34884746/34891276;34884776/5888	4	[pita, miranda, ts, seed2-8]
miR-276b-5p	ENSG00000204217	BMPR2	202559947/202567749/12068	4	[pita, miranda, ts, seed2-8]
bantam-3p	ENSG00000026508	CD44	35229334/35232402/5431	4	[pita, miranda, ts, seed2-8]
miR-283	ENSG00000095303	PTGS1	122392545/122395703/5020	4	[pita, miranda, ts, seed2-8]
miR-8-5p	ENSG00000115414	FN1	215360865/215361554/7759	4	[pita, miranda, ts, seed2-8]
miR-283	ENSG00000171988	JMJD1C	63167590/63168044/8149	4	[pita, miranda, ts, seed2-8]
miR-276b-5p	ENSG00000134954	ETS1	128458761/128462360/4594	4	[pita, miranda, ts, seed2-8]
miR-276b-5p	ENSG00000144895	EIF2A	150583912/150586016/3879	4	[pita, miranda, ts, seed2-8]
miR-283	ENSG00000072657	TRHDE	72663196/72670758/11047	4	[pita, miranda, ts, seed2-8]
miR-283	ENSG00000170989	S1PR1	101240134/101241518/2778	4	[pita, miranda, ts, seed2-8]
miR-8-5p	ENSG00000164879	CA3	85448154/85449040/1721	4	[pita, miranda, ts, seed2-8]
miR-8-5p	ENSG00000140093	SERPINA10	94280460/94283964/4970	4	[pita, miranda, ts, seed2-8]
miR-276b-5p	ENSG00000169604	ANTXR1	69245486/69249327/5858	4	[pita, miranda, ts, seed2-8]
miR-283	ENSG00000136098	NEK3	52136800;52136116;52133689;52132651;52135729/52136882;52136259;52133815;52133226;52135863/3256	4	[pita, miranda, ts, seed2-8]
miR-8-5p	ENSG00000102755	FLT1	28300346/28303166/7123	4	[pita, miranda, ts, seed2-8]
bantam-3p	ENSG00000100605	ITPK1	92936914/92941560/6188	4	[pita, miranda, ts, seed2-8]
miR-12a-5p	ENSG00000060237	WNK1	908793/911300/9886	4	[pita, miranda, ts, seed2-8]
miR-8-5p	ENSG00000107862	GBF1	102380506;102366383;102379521;102370384;102367478;102382056;102376935;102368739;102370707;102379853;102369861;102362475;102380249;102363256;102376272;102381127;102361718;102367114;102363710;102369711;102375359;102365397;102370174;102368218;102376560;102369211;102379284;102361087/102380686;102366506;102379651;102370478;102367560;102382882;102377140;102368832;102370860;102379954;102369984;102362664…	4	[pita, miranda, ts, seed2-8]
miR-12a-5p	ENSG00000113161	HMGCR	75360343/75364001/6520	4	[pita, miranda, ts, seed2-8]
miR-276b-5p	ENSG00000172572	PDE3A	20680272/20688583/12486	4	[pita, miranda, ts, seed2-8]
miR-8-5p	ENSG00000124155	PIGT	45448244;45427438;45447597;45429481/45448581;45427545;45447816;45429670/2169	4	[pita, miranda, ts, seed2-8]
miR-12a-5p	ENSG00000007372	PAX6	31784792/31789933/6888	4	[pita, miranda, ts, seed2-8]
bantam-3p	ENSG00000164111	ANXA5	121667946/121668467/1638	4	[pita, miranda, ts, seed2-8]
miR-283	ENSG00000169398	PTK2	140658405/140659465/3351	4	[pita, miranda, ts, seed2-8]
miR-283	ENSG00000144895	EIF2A	150583912/150586016/3879	4	[pita, miranda, ts, seed2-8]
miR-8-5p	ENSG00000086205	FOLH1	49145092/49146755/4110	4	[pita, miranda, ts, seed2-8]
miR-12a-5p	ENSG00000204217	BMPR2	202559947/202567749/12068	4	[pita, miranda, ts, seed2-8]
miR-12a-5p	ENSG00000164924	YWHAZ	100918686/100920692/2829	4	[pita, miranda, ts, seed2-8]
miR-281-5p	ENSG00000169860	P2RY1	152836905/152841439/6309	4	[pita, miranda, ts, seed2-8]
miR-276b-5p	ENSG00000171903	CYP4F11	15912367/15913731/2977	4	[pita, miranda, ts, seed2-8]
miR-8-5p	ENSG00000196712	NF1	31219005;31214451;31230260;31248984;31223444;31181710;31201037;31232073;31235918;31229025;31226435;31206240;31221850;31200422;31249955;31182508;31233002;31232700;31201411;31227523;31181435;31230842;31229835;31235611;31227218;31225095/31219118;31214585;31230382;31249119;31223567;31181785;31201159;31232189;31236021;31229465;31226684;31206371;31221929;31200595;31254292;31182665;31233213;31232881;312…	4	[pita, miranda, ts, seed2-8]
miR-8-5p	ENSG00000197563	PIGN	62041164/62045855/5431	4	[pita, miranda, ts, seed2-8]
miR-12a-5p	ENSG00000088387	DOCK9	98793487/98794648/7643	4	[pita, miranda, ts, seed2-8]
miR-276b-5p	ENSG00000169255	B3GALNT1	161083920/161085758/3604	4	[pita, miranda, ts, seed2-8]
miR-12a-5p	ENSG00000060237	WNK1	908793/911452/11552	4	[pita, miranda, ts, seed2-8]
miR-8-5p	ENSG00000113389	NPR3	32716434/32716828/660	4	[pita, miranda, ts, seed2-8]
bantam-3p	ENSG00000198049	AVPR1B	206106936/206110188/5026	4	[pita, miranda, ts, seed2-8]
miR-8-5p	ENSG00000124155	PIGT	45427422;45421383;45429481;45419504;45424496;45420528;45420332;45420136;45424216;45419302/45427545;45421583;45430073;45419590;45424579;45420693;45420429;45420223;45424381;45419395/1738	4	[pita, miranda, ts, seed2-8]
miR-283	ENSG00000168214	RBPJ	26431008/26435131/5761	4	[pita, miranda, ts, seed2-8]
miR-306-5p	ENSG00000101292	PROKR2	5299218/5302039/4446	4	[pita, miranda, ts, seed2-8]
miR-283	ENSG00000155380	SLC16A1	112911856/112913890/3849	4	[pita, miranda, ts, seed2-8]
miR-276b-5p	ENSG00000185808	PIGP	37062846/37065581/3437	4	[pita, miranda, ts, seed2-8]
miR-8-5p	ENSG00000124155	PIGT	45456609;45447635;45451998;45427438;45429481/45456926;45447816;45452177;45427545;45429670/2502	4	[pita, miranda, ts, seed2-8]
miR-8-5p	ENSG00000130940	CASZ1	10636604/10638941/7934	4	[pita, miranda, ts, seed2-8]
miR-276b-5p	ENSG00000117020	AKT3	243657552;243683197;243664772/243660395;243683197;243664883/3415	4	[pita, miranda, ts, seed2-8]
miR-12a-5p	ENSG00000112658	SRF	43179191/43181506/4231	4	[pita, miranda, ts, seed2-8]
miR-12a-5p	ENSG00000112276	BVES	105096822/105101088/5550	4	[pita, miranda, ts, seed2-8]
miR-8-5p	ENSG00000134548	SPX	21531196/21532523/1683	4	[pita, miranda, ts, seed2-8]
miR-283	ENSG00000117020	AKT3	243657536/243660376/3417	4	[pita, miranda, ts, seed2-8]
miR-276b-5p	ENSG00000118777	ABCG2	88090269/88092233/4206	4	[pita, miranda, ts, seed2-8]
miR-8-5p	ENSG00000164171	ITGA2	53090600/53094779/7843	4	[pita, miranda, ts, seed2-8]
bantam-3p	ENSG00000067560	RHOA	49359140/49362489/3941	4	[pita, miranda, ts, seed2-8]
bantam-3p	ENSG00000164924	YWHAZ	100916525/100920692/5248	4	[pita, miranda, ts, seed2-8]
bantam-3p	ENSG00000168038	ULK4	41937095/41937323/647	4	[pita, miranda, ts, seed2-8]
miR-283	ENSG00000278311	GGNBP2	36545932/36547747/2315	4	[pita, miranda, ts, seed2-8]
miR-8-5p	ENSG00000109819	PPARGC1A	23792021/23795821/6288	4	[pita, miranda, ts, seed2-8]
miR-283	ENSG00000169398	PTK2	140658405/140659465/3236	4	[pita, miranda, ts, seed2-8]
miR-283	ENSG00000132475	H3-3B	75776434/75778594/2705	4	[pita, miranda, ts, seed2-8]
miR-283	ENSG00000133636	NTS	85882376/85882992/1239	4	[pita, miranda, ts, seed2-8]
miR-8-5p	ENSG00000169255	B3GALNT1	161084249/161085758/3263	4	[pita, miranda, ts, seed2-8]
miR-281-5p	ENSG00000148175	STOM	121338988/121339620/1257	4	[pita, miranda, ts, seed2-8]
miR-281-5p	ENSG00000102755	FLT1	28300346/28303166/7123	4	[pita, miranda, ts, seed2-8]
miR-8-5p	ENSG00000164442	CITED2	139372255/139373131/1797	4	[pita, miranda, ts, seed2-8]
miR-306-5p	ENSG00000145715	RASA1	87380509;87376393;87372118;87386826;87374163;87369813;87379735;87366361;87378396;87385301;87376881;87389303;87390800;87383713;87374840/87380595;87376565;87372195;87386903;87374320;87369900;87379850;87366495;87378538;87385389;87377040;87389527;87391919;87383780;87374916/4979	4	[pita, miranda, ts, seed2-8]
miR-8-5p	ENSG00000164442	CITED2	139372255/139373131/1780	4	[pita, miranda, ts, seed2-8]
miR-8-5p	ENSG00000115414	FN1	215360866/215361554/7846	4	[pita, miranda, ts, seed2-8]
miR-12a-5p	ENSG00000113161	HMGCR	75360343/75362101/4530	4	[pita, miranda, ts, seed2-8]
miR-276b-5p	ENSG00000164867	NOS3	151011843/151012065/1143	4	[pita, miranda, ts, seed2-8]
miR-283	ENSG00000151694	ADAM17	9505166;9509979;9494637;9517901;9536698;9492898;9497114;9493747;9526111;9491101;9523249;9518103;9502173;9521203;9489857;9535834;9527786/9505365;9510131;9494767;9517989;9536819;9492986;9497248;9493825;9526264;9491151;9523338;9518247;9502276;9521316;9490518;9535922;9527954/2813	4	[pita, miranda, ts, seed2-8]
miR-306-5p	ENSG00000171560	FGA	154583128/154584123/3655	4	[pita, miranda, ts, seed2-8]
miR-306-5p	ENSG00000080854	IGSF9B	133896438/133909068/17159	4	[pita, miranda, ts, seed2-8]
miR-283	ENSG00000156052	GNAQ	77716097/77721322/6882	4	[pita, miranda, ts, seed2-8]
bantam-3p	ENSG00000140093	SERPINA10	94280460/94283964/4970	4	[pita, miranda, ts, seed2-8]
miR-281-5p	ENSG00000013297	CLDN11	170432757/170434691/2758	4	[pita, miranda, ts, seed2-8]
miR-283	ENSG00000167207	NOD2	50731820/50733075/4363	4	[pita, miranda, ts, seed2-8]
miR-283	ENSG00000155380	SLC16A1	112911856/112913890/3757	4	[pita, miranda, ts, seed2-8]
miR-306-5p	ENSG00000164619	BMPER	34078857;34153092;34058059;34085756;34062002;34143230;34051880;34055163/34079186;34154682;34058163;34086092;34062047;34143360;34051970;34055303/3210	4	[pita, miranda, ts, seed2-8]
miR-283	ENSG00000108384	RAD51C	58692803;58694931/58693811;58695333/1609	4	[pita, miranda, ts, seed2-8]
miR-276b-5p	ENSG00000183044	ABAT	8781431/8784570/4779	4	[pita, miranda, ts, seed2-8]
miR-8-5p	ENSG00000117281	CD160	145738494/145739288/1580	4	[pita, miranda, ts, seed2-8]
bantam-3p	ENSG00000184903	IMMP2L	110662644/110663601/2130	4	[pita, miranda, ts, seed2-8]
miR-276b-5p	ENSG00000134538	SLCO1B1	21239190/21239796/2787	4	[pita, miranda, ts, seed2-8]
miR-8-5p	ENSG00000169255	B3GALNT1	161083922/161085758/3538	4	[pita, miranda, ts, seed2-8]
bantam-3p	ENSG00000165240	ATP7A	78046571/78050395/8492	4	[pita, miranda, ts, seed2-8]
miR-283	ENSG00000112902	SEMA5A	9035033/9042896/11755	4	[pita, miranda, ts, seed2-8]
miR-306-5p	ENSG00000184557	SOCS3	78356778/78358417/2734	4	[pita, miranda, ts, seed2-8]
bantam-3p	ENSG00000168273	SMIM4	52540486/52541890/1769	4	[pita, miranda, ts, seed2-8]
miR-283	ENSG00000203710	CR1	207639410/207641765/8597	4	[pita, miranda, ts, seed2-8]
miR-281-5p	ENSG00000172828	CES3	66973050/66975096/3817	4	[pita, miranda, ts, seed2-8]
miR-281-5p	ENSG00000082805	ERC1	1490231/1495933/9241	4	[pita, miranda, ts, seed2-8]
miR-8-5p	ENSG00000164619	BMPER	34062002;34153092;34046328;34058059;34143230;34078857;34055163;34051861;34085756/34062047;34154489;34046405;34058163;34143360;34079186;34055303;34051970;34086092/3098	4	[pita, miranda, ts, seed2-8]
miR-8-5p	ENSG00000114019	AMOTL2	134355347/134357704/4868	4	[pita, miranda, ts, seed2-8]
miR-12a-5p	ENSG00000130544	ZNF557	7083745/7087968/5759	4	[pita, miranda, ts, seed2-8]
miR-8-5p	ENSG00000169255	B3GALNT1	161083940/161085758/3575	4	[pita, miranda, ts, seed2-8]
miR-12a-5p	ENSG00000130544	ZNF557	7083745/7087968/5736	4	[pita, miranda, ts, seed2-8]
bantam-3p	ENSG00000131381	RBSN	15070073/15073781/6678	4	[pita, miranda, ts, seed2-8]
miR-276b-5p	ENSG00000102144	PGK1	78125831/78129295/4812	4	[pita, miranda, ts, seed2-8]
miR-276b-5p	ENSG00000169255	B3GALNT1	161083920/161085758/3400	4	[pita, miranda, ts, seed2-8]
miR-281-5p	ENSG00000146469	VIP	152757142;152758910/152757184;152759760/1580	4	[pita, miranda, ts, seed2-8]
miR-8-5p	ENSG00000157554	ERG	38380030/38383402/5034	4	[pita, miranda, ts, seed2-8]
miR-12a-5p	ENSG00000149212	SESN3	95165513/95173254/9563	4	[pita, miranda, ts, seed2-8]
miR-12a-5p	ENSG00000168036	CTNNB1	41239343/41239903/3127	4	[pita, miranda, ts, seed2-8]
miR-281-5p	ENSG00000148175	STOM	121338987/121341201/3145	4	[pita, miranda, ts, seed2-8]
miR-281-5p	ENSG00000124570	SERPINB6	2954592;2948914;2959168;2948162;2960261;2955524;2953044/2954709;2949069;2959342;2948699;2960364;2955670;2953186/3489	4	[pita, miranda, ts, seed2-8]
miR-281-5p	ENSG00000150540	HNMT	138014131/138016364/3132	4	[pita, miranda, ts, seed2-8]
miR-12a-5p	ENSG00000164116	GUCY1A1	155730232/155737059/9205	4	[pita, miranda, ts, seed2-8]
miR-12a-5p	ENSG00000189403	HMGB1	30458747/30461356/4199	4	[pita, miranda, ts, seed2-8]
miR-8-5p	ENSG00000070495	JMJD6	76718733;76712832;76720360/76718860;76716722;76720447/5517	4	[pita, miranda, ts, seed2-8]
miR-281-5p	ENSG00000067533	RRP15	218331092/218337983/7765	4	[pita, miranda, ts, seed2-8]
miR-8-5p	ENSG00000101109	STK4	45075177/45080021/6366	4	[pita, miranda, ts, seed2-8]
miR-8-5p	ENSG00000117281	CD160	145738494/145739288/1425	4	[pita, miranda, ts, seed2-8]
miR-306-5p	ENSG00000077782	FGFR1	38414559;38414152;38411431;38429682;38421797;38414779;38424509;38415870;38426122;38419533;38428346;38418228;38443397;38417306;38417870;38413918;38427921/38414629;38414289;38413804;38429948;38421941;38414901;38424699;38416060;38426245;38419735;38428435;38418373;38443454;38417416;38417991;38414023;38428093/5002	4	[pita, miranda, ts, seed2-8]
miR-12a-5p	ENSG00000169255	B3GALNT1	161083920/161085758/3604	4	[pita, miranda, ts, seed2-8]
miR-12a-5p	ENSG00000168036	CTNNB1	41239343/41239885/3321	4	[pita, miranda, ts, seed2-8]
miR-12a-5p	ENSG00000138685	FGF2	122892397/122898236/6775	4	[pita, miranda, ts, seed2-8]
miR-281-5p	ENSG00000064225	ST3GAL6	98788036;98791841;98784945;98772813;98770879;98773920;98756419;98793675;98768430;98788326/98788222;98791993;98785040;98772916;98770956;98773983;98756540;98794393;98768529;98788463/2109	4	[pita, miranda, ts, seed2-8]
bantam-3p	ENSG00000182185	RAD51B	68594604/68595996/2596	4	[pita, miranda, ts, seed2-8]
miR-8-5p	ENSG00000151617	EDNRA	147542619/147544954/3970	4	[pita, miranda, ts, seed2-8]
miR-283	ENSG00000197563	PIGN	62138983;62088756;62148214;62082673;62084531;62106986;62114561;62138243;62072673;62090476;62085209;62095848;62145909;62109834;62143306;62044240;62113134;62074779;62146971;62106789;62102794;62101075;62140420;62105543/62139075;62088842;62148247;62082746;62084606;62107085;62114639;62138298;62072725;62090578;62085264;62095950;62146025;62109973;62143346;62045979;62113316;62074821;62147101;62106881;621…	4	[pita, miranda, ts, seed2-8]
miR-8-5p	ENSG00000164619	BMPER	34153274/34154525/3106	4	[pita, miranda, ts, seed2-8]
miR-283	ENSG00000167207	NOD2	50731820/50733077/4486	4	[pita, miranda, ts, seed2-8]
miR-12a-5p	ENSG00000007372	PAX6	31784792/31789933/6509	4	[pita, miranda, ts, seed2-8]
bantam-3p	ENSG00000081189	MEF2C	88717117/88722603/7281	4	[pita, miranda, ts, seed2-8]
miR-375	ENSG00000188219	POTEE	131245407;131250778;131252918;131263355;131261726;131239283/131245477;131250848;131253099;131263591;131261846;131239444/2027	4	[pita, miranda, ts, seed2-8]
miR-8-5p	ENSG00000134769	DTNA	34887766;34884746/34891398;34884776/6016	4	[pita, miranda, ts, seed2-8]
bantam-3p	ENSG00000197971	MBP	76978835/76988089/9797	4	[pita, miranda, ts, seed2-8]
miR-8-5p	ENSG00000105989	WNT2	117275451/117278154/3856	4	[pita, miranda, ts, seed2-8]
miR-276b-5p	ENSG00000114019	AMOTL2	134355347/134357704/4868	4	[pita, miranda, ts, seed2-8]
miR-8-5p	ENSG00000169255	B3GALNT1	161084014/161085758/3392	4	[pita, miranda, ts, seed2-8]
miR-12a-5p	ENSG00000060237	WNK1	908793/911452/11232	4	[pita, miranda, ts, seed2-8]
miR-12a-5p	ENSG00000172159	FRMD3	83244622/83247917/5260	4	[pita, miranda, ts, seed2-8]
miR-276b-5p	ENSG00000113194	FAF2	176506951/176510074/4485	4	[pita, miranda, ts, seed2-8]
miR-276b-5p	ENSG00000138685	FGF2	122892397/122895464/3880	4	[pita, miranda, ts, seed2-8]
miR-8-5p	ENSG00000109756	RAPGEF2	159332702/159332856/723	4	[pita, miranda, ts, seed2-8]
miR-281-5p	ENSG00000089041	P2RX7	121180354;121175388;121177297;121177147;121165371;121184305;121167488;121166058/121180455;121175478;121177446;121177212;121165437;121186073;121167624;121166187/3003	4	[pita, miranda, ts, seed2-8]
miR-8-5p	ENSG00000109756	RAPGEF2	159358140/159360174/8225	4	[pita, miranda, ts, seed2-8]
miR-306-5p	ENSG00000166025	AMOTL1	94870796/94876748/8980	4	[pita, miranda, ts, seed2-8]
miR-283	ENSG00000115904	SOS1	38981549/38985823/8906	4	[pita, miranda, ts, seed2-8]
miR-12a-5p	ENSG00000134769	DTNA	34887766;34884746/34891392;34884776/5912	4	[pita, miranda, ts, seed2-8]
miR-8-5p	ENSG00000169255	B3GALNT1	161083908/161085758/3890	4	[pita, miranda, ts, seed2-8]
miR-276b-5p	ENSG00000107518	ATRNL1	115944780/115948999/8746	4	[pita, miranda, ts, seed2-8]
miR-8-5p	ENSG00000169255	B3GALNT1	161083922/161085758/3333	4	[pita, miranda, ts, seed2-8]
miR-8-5p	ENSG00000135365	PHF21A	45932566/45933967/3675	4	[pita, miranda, ts, seed2-8]
miR-8-5p	ENSG00000148400	NOTCH1	136500552;136507955;136511152;136509733;136512693;136507305;136494433;136504673;136499112;136502001;136503182;136506716;136508232;136505310;136501748;136506527;136510653;136502272;136508870;136498899/136500847;136508139;136511271;136509961;136512768;136507437;136497558;136505104;136499259;136502088;136503330;136506973;136508385;136505881;136501913;136506639;136510805;136502488;136509071;136498996…	4	[pita, miranda, ts, seed2-8]
miR-8-5p	ENSG00000169255	B3GALNT1	161083908/161085758/3860	4	[pita, miranda, ts, seed2-8]
miR-8-5p	ENSG00000173083	HPSE	83292461/83295343/4652	4	[pita, miranda, ts, seed2-8]
miR-8-5p	ENSG00000150907	FOXO1	40555667;40559509/40559034;40559522/5779	4	[pita, miranda, ts, seed2-8]
miR-276b-5p	ENSG00000146648	EGFR	55205618/55211628/9905	4	[pita, miranda, ts, seed2-8]
miR-281-5p	ENSG00000141469	SLC14A1	45739170;45739528;45748376;45749778/45739310;45739662;45748425;45750337/1684	4	[pita, miranda, ts, seed2-8]
miR-12a-5p	ENSG00000138685	FGF2	122892397/122898236/6652	4	[pita, miranda, ts, seed2-8]
miR-281-5p	ENSG00000100030	MAPK1	21769195;21759657/21769203;21764240/5881	4	[pita, miranda, ts, seed2-8]
bantam-3p	ENSG00000112902	SEMA5A	9035033/9042896/11755	4	[pita, miranda, ts, seed2-8]
miR-283	ENSG00000100099	HPS4	26466051;26458445;26470719;26452083;26468551;26457859;26463917;26466226;26465455/26466104;26458577;26470832;26453404;26468623;26457967;26464826;26466262;26465551/3492	4	[pita, miranda, ts, seed2-8]
miR-283	ENSG00000171988	JMJD1C	63167225/63168044/8758	4	[pita, miranda, ts, seed2-8]
miR-276b-5p	ENSG00000172331	BPGM	134679032/134679813/2051	4	[pita, miranda, ts, seed2-8]
miR-12a-5p	ENSG00000169255	B3GALNT1	161083902/161085758/3479	4	[pita, miranda, ts, seed2-8]
miR-306-5p	ENSG00000196712	NF1	31374156/31377677/12362	4	[pita, miranda, ts, seed2-8]
miR-8-5p	ENSG00000067560	RHOA	49359140;49362496/49360382;49362509/1641	4	[pita, miranda, ts, seed2-8]
bantam-3p	ENSG00000169860	P2RY1	152836905/152841439/6309	4	[pita, miranda, ts, seed2-8]
miR-281-5p	ENSG00000101109	STK4	45075177/45080021/6366	4	[pita, miranda, ts, seed2-8]
miR-8-5p	ENSG00000151617	EDNRA	147542619/147544954/3823	4	[pita, miranda, ts, seed2-8]
miR-8-5p	ENSG00000168743	NPNT	105970400/105971670/3003	4	[pita, miranda, ts, seed2-8]
miR-281-5p	ENSG00000184144	CNTN2	205073766/205078289/7916	4	[pita, miranda, ts, seed2-8]
miR-281-5p	ENSG00000164116	GUCY1A1	155730030;155713098;155710723;155722038;155717159/155732347;155713583;155711251;155722192;155717302/4352	4	[pita, miranda, ts, seed2-8]
miR-8-5p	ENSG00000130234	ACE2	15561036;15561516/15561305;15561904/998	4	[pita, miranda, ts, seed2-8]
bantam-3p	ENSG00000023909	GCLM	93885199/93888989/4883	4	[pita, miranda, ts, seed2-8]
miR-281-5p	ENSG00000185105	MYADML2	81939645/81940817/2452	4	[pita, miranda, ts, seed2-8]
miR-8-5p	ENSG00000076641	PAG1	80967810/80976543/10744	4	[pita, miranda, ts, seed2-8]
miR-281-5p	ENSG00000151704	KCNJ1	128838020/128839124/2539	4	[pita, miranda, ts, seed2-8]
miR-283	ENSG00000118777	ABCG2	88090269/88092233/4206	4	[pita, miranda, ts, seed2-8]
miR-283	ENSG00000118432	CNR1	88139864/88143855/5561	4	[pita, miranda, ts, seed2-8]
miR-8-5p	ENSG00000169255	B3GALNT1	161085006/161085758/2503	4	[pita, miranda, ts, seed2-8]
miR-283	ENSG00000118432	CNR1	88139864/88143855/5542	4	[pita, miranda, ts, seed2-8]
bantam-3p	ENSG00000187010	RHD	25321889;25328898;25317053/25321962;25330445;25317079/3007	4	[pita, miranda, ts, seed2-8]
bantam-3p	ENSG00000177119	ANO6	45429312/45431782/5504	4	[pita, miranda, ts, seed2-8]
miR-8-5p	ENSG00000173083	HPSE	83292524/83293570/2544	4	[pita, miranda, ts, seed2-8]
miR-12a-5p	ENSG00000184304	PRKD1	29576479/29577237/3833	4	[pita, miranda, ts, seed2-8]
miR-283	ENSG00000118432	CNR1	88139864/88143855/5502	4	[pita, miranda, ts, seed2-8]
miR-306-5p	ENSG00000105855	ITGB8	20409998/20415754/8974	4	[pita, miranda, ts, seed2-8]
miR-8-5p	ENSG00000189337	KAZN	15114636/15118043/6874	4	[pita, miranda, ts, seed2-8]
miR-276b-5p	ENSG00000118777	ABCG2	88090264/88092355/4276	4	[pita, miranda, ts, seed2-8]
miR-8-5p	ENSG00000185591	SP1	53411241/53416446/7680	4	[pita, miranda, ts, seed2-8]
miR-283	ENSG00000151704	KCNJ1	128836315/128839124/4074	4	[pita, miranda, ts, seed2-8]
miR-8-5p	ENSG00000173083	HPSE	83292461/83295343/4581	4	[pita, miranda, ts, seed2-8]
miR-8-5p	ENSG00000164442	CITED2	139371807/139373131/2382	4	[pita, miranda, ts, seed2-8]
miR-8-5p	ENSG00000118762	PKD2	88075695/88077777/5089	4	[pita, miranda, ts, seed2-8]
miR-8-5p	ENSG00000169255	B3GALNT1	161083883/161085758/3620	4	[pita, miranda, ts, seed2-8]
bantam-3p	ENSG00000081189	MEF2C	88718274/88722603/6088	4	[pita, miranda, ts, seed2-8]
miR-306-5p	ENSG00000166025	AMOTL1	94870796/94876748/8844	4	[pita, miranda, ts, seed2-8]
miR-12a-5p	ENSG00000168036	CTNNB1	41239343/41240443/3661	4	[pita, miranda, ts, seed2-8]
miR-281-5p	ENSG00000100376	FAM118A	45340406/45341955/3458	4	[pita, miranda, ts, seed2-8]
miR-12a-5p	ENSG00000169255	B3GALNT1	161083920/161085758/3400	4	[pita, miranda, ts, seed2-8]
miR-283	ENSG00000151694	ADAM17	9488486/9490176/4391	4	[pita, miranda, ts, seed2-8]
miR-276b-5p	ENSG00000165757	JCAD	30012803/30017882/9324	4	[pita, miranda, ts, seed2-8]
miR-281-5p	ENSG00000158856	DMTN	22081464/22082527/2554	4	[pita, miranda, ts, seed2-8]
miR-8-5p	ENSG00000185591	SP1	53411241/53416446/7603	4	[pita, miranda, ts, seed2-8]
miR-8-5p	ENSG00000169618	PROKR1	68655577/68658251/4287	4	[pita, miranda, ts, seed2-8]
miR-276b-5p	ENSG00000183044	ABAT	8781431/8784575/5586	4	[pita, miranda, ts, seed2-8]
bantam-3p	ENSG00000091513	TF	133778621/133796641/20166	4	[pita, miranda, ts, seed2-8]
miR-281-5p	ENSG00000151704	KCNJ1	128838155/128839124/2614	4	[pita, miranda, ts, seed2-8]
miR-283	ENSG00000164116	GUCY1A1	155730232/155737059/9205	4	[pita, miranda, ts, seed2-8]
miR-12a-5p	ENSG00000168036	CTNNB1	41239343/41239905/3196	4	[pita, miranda, ts, seed2-8]
miR-8-5p	ENSG00000113083	LOX	122065797/122066742/1543	4	[pita, miranda, ts, seed2-8]
miR-283	ENSG00000182326	C1S	7069855;7068456;7067643;7067015/7071030;7068530;7067771;7067117/2550	4	[pita, miranda, ts, seed2-8]
bantam-3p	ENSG00000135679	MDM2	68839850/68845544/7490	4	[pita, miranda, ts, seed2-8]
miR-8-5p	ENSG00000198954	KIFBP	69015541;69010900;69007642;69008841/69016978;69011015;69007751;69008925/2583	4	[pita, miranda, ts, seed2-8]
miR-12a-5p	ENSG00000204217	BMPR2	202559703/202567751/9683	4	[pita, miranda, ts, seed2-8]
miR-12a-5p	ENSG00000185591	SP1	53411241/53416446/7680	4	[pita, miranda, ts, seed2-8]
miR-281-5p	ENSG00000112715	VEGFA	43784629/43786487/3535	4	[pita, miranda, ts, seed2-8]
miR-276b-5p	ENSG00000141646	SMAD4	51078468/51085045/8495	4	[pita, miranda, ts, seed2-8]
bantam-3p	ENSG00000174059	CD34	207880972/207887737/7969	4	[pita, miranda, ts, seed2-8]
bantam-3p	ENSG00000094916	CBX5	54230942/54241754/11546	4	[pita, miranda, ts, seed2-8]
miR-281-5p	ENSG00000173083	HPSE	83292461/83295343/4652	4	[pita, miranda, ts, seed2-8]
miR-8-5p	ENSG00000164619	BMPER	34085756;34058059;34051861;33977085;34153092;34062002;34055163;34078857;34143230/34086092;34058163;34051970;33977115;34154525;34062047;34055303;34079186;34143360/3239	4	[pita, miranda, ts, seed2-8]
miR-276b-5p	ENSG00000187498	COL4A1	110240818/110242635/1880	4	[pita, miranda, ts, seed2-8]
bantam-3p	ENSG00000112715	VEGFA	43784563/43786487/3535	4	[pita, miranda, ts, seed2-8]
miR-281-5p	ENSG00000095303	PTGS1	122392545/122395703/5020	4	[pita, miranda, ts, seed2-8]
miR-281-5p	ENSG00000151704	KCNJ1	128838744/128839124/1674	4	[pita, miranda, ts, seed2-8]
miR-306-5p	ENSG00000126016	AMOT	112774503/112778566/6888	4	[pita, miranda, ts, seed2-8]
miR-8-5p	ENSG00000008710	PKD1	2088710/2089726/14135	4	[pita, miranda, ts, seed2-8]
miR-276b-5p	ENSG00000138685	FGF2	122892397/122898236/6775	4	[pita, miranda, ts, seed2-8]
miR-12a-5p	ENSG00000185591	SP1	53411241/53416446/7603	4	[pita, miranda, ts, seed2-8]
miR-276b-5p	ENSG00000099139	PCSK5	76358923/76362975/10226	4	[pita, miranda, ts, seed2-8]
miR-283	ENSG00000135744	AGT	230690776/230694410/5004	4	[pita, miranda, ts, seed2-8]
miR-375	ENSG00000188219	POTEE	131261726;131245407;131252526;131250778;131239278;131252918;131238223;131263355/131261846;131245477;131252570;131250848;131239444;131253099;131238238;131263591/2147	4	[pita, miranda, ts, seed2-8]
bantam-3p	ENSG00000168038	ULK4	41935862;41937229/41935940;41937323/577	4	[pita, miranda, ts, seed2-8]
miR-306-5p	ENSG00000169083	AR	67723842/67730619/10667	4	[pita, miranda, ts, seed2-8]
miR-12a-5p	ENSG00000136631	VPS45	150082899/150083307/886	4	[pita, miranda, ts, seed2-8]
miR-283	ENSG00000085063	CD59	33709635/33710125/1143	4	[pita, miranda, ts, seed2-8]
miR-283	ENSG00000107485	GATA3	8074024/8075198/3083	4	[pita, miranda, ts, seed2-8]
bantam-3p	ENSG00000081189	MEF2C	88720829/88722603/3446	4	[pita, miranda, ts, seed2-8]
miR-276b-5p	ENSG00000140463	BBS4	72737588/72738473/2467	4	[pita, miranda, ts, seed2-8]
miR-12a-5p	ENSG00000164924	YWHAZ	100916523/100920692/5011	4	[pita, miranda, ts, seed2-8]
bantam-3p	ENSG00000143178	TBX19	168313003/168313915/1757	4	[pita, miranda, ts, seed2-8]
miR-281-5p	ENSG00000185352	HS6ST3	96833199/96839562/8536	4	[pita, miranda, ts, seed2-8]
miR-283	ENSG00000151694	ADAM17	9493747;9492898;9505166;9518103;9521203;9517901;9509979;9489811;9491101;9526111;9527786;9502173;9494637;9497114/9493825;9492986;9505365;9518247;9521316;9517989;9510131;9490518;9491151;9526264;9527934;9502276;9494767;9497248/2513	4	[pita, miranda, ts, seed2-8]
miR-8-5p	ENSG00000112902	SEMA5A	9040644/9042896/6362	4	[pita, miranda, ts, seed2-8]
miR-283	ENSG00000157554	ERG	38380027/38383402/5023	4	[pita, miranda, ts, seed2-8]
bantam-3p	ENSG00000174804	FZD4	86945679/86951141/7387	4	[pita, miranda, ts, seed2-8]
miR-12a-5p	ENSG00000023909	GCLM	93885199/93888989/4883	4	[pita, miranda, ts, seed2-8]
miR-8-5p	ENSG00000164619	BMPER	34153105/34154475/3133	4	[pita, miranda, ts, seed2-8]
miR-8-5p	ENSG00000198954	KIFBP	69015541;69010900;69000429;69005732;69005046;69008841/69016978;69011015;69000522;69005915;69005125;69008925/2438	4	[pita, miranda, ts, seed2-8]
miR-283	ENSG00000104164	BLOC1S6	45606515/45609708/3838	4	[pita, miranda, ts, seed2-8]
miR-306-5p	ENSG00000175311	ANKS4B	21250821/21253850/4323	4	[pita, miranda, ts, seed2-8]
bantam-3p	ENSG00000156052	GNAQ	77716097/77721322/6882	4	[pita, miranda, ts, seed2-8]
miR-283	ENSG00000164022	AIMP1	106347693/106349225/2408	4	[pita, miranda, ts, seed2-8]
miR-283	ENSG00000104164	BLOC1S6	45605428;45603123;45606395/45605514;45603187;45607773/1839	4	[pita, miranda, ts, seed2-8]
miR-281-5p	ENSG00000173083	HPSE	83292461/83295343/4581	4	[pita, miranda, ts, seed2-8]
miR-8-5p	ENSG00000106546	AHR	17345251;17343065/17346152;17343853/4820	4	[pita, miranda, ts, seed2-8]
miR-276b-5p	ENSG00000072062	PRKACA	14096971/14097258/1524	4	[pita, miranda, ts, seed2-8]
miR-8-5p	ENSG00000113083	LOX	122063195/122066742/5076	4	[pita, miranda, ts, seed2-8]
miR-276b-5p	ENSG00000169255	B3GALNT1	161084249/161085758/3263	4	[pita, miranda, ts, seed2-8]
miR-276b-5p	ENSG00000138685	FGF2	122892397/122898236/6652	4	[pita, miranda, ts, seed2-8]
miR-12a-5p	ENSG00000158006	PAFAH2	25959767/25961988/3487	4	[pita, miranda, ts, seed2-8]
bantam-3p	ENSG00000174059	CD34	207886539/207887737/2538	4	[pita, miranda, ts, seed2-8]
miR-283	ENSG00000118432	CNR1	88139864/88143855/5312	4	[pita, miranda, ts, seed2-8]
miR-276b-5p	ENSG00000072657	TRHDE	72663196/72670758/11047	4	[pita, miranda, ts, seed2-8]
bantam-3p	ENSG00000141646	SMAD4	51078468/51085042/8772	4	[pita, miranda, ts, seed2-8]
miR-276b-5p	ENSG00000172331	BPGM	134679032/134679816/1711	4	[pita, miranda, ts, seed2-8]
miR-8-5p	ENSG00000115414	FN1	215360454/215361554/7898	4	[pita, miranda, ts, seed2-8]
miR-8-5p	ENSG00000136574	GATA4	11758476/11760000/2614	4	[pita, miranda, ts, seed2-8]
miR-8-5p	ENSG00000124343	XG	2814381/2815927/2313	4	[pita, miranda, ts, seed2-8]
miR-8-5p	ENSG00000113083	LOX	122065945/122066742/1643	4	[pita, miranda, ts, seed2-8]
miR-283	ENSG00000085063	CD59	33703010/33710125/7724	4	[pita, miranda, ts, seed2-8]
miR-8-5p	ENSG00000148400	NOTCH1	136494433/136496070/6995	4	[pita, miranda, ts, seed2-8]
miR-8-5p	ENSG00000171316	CHD7	60824056/60825415/4777	4	[pita, miranda, ts, seed2-8]
bantam-3p	ENSG00000107862	GBF1	102358506;102370707;102369211;102366383;102369861;102379521;102365397;102368739;102380506;102370174;102359270;102362475;102376272;102363710;102367085;102376560;102369711;102358039;102361718;102353650;102381127;102379284;102375359;102367478;102368218;102382056;102360184;102376935;102380249;102370384;102379853;102361022;102363256/102358729;102370860;102369387;102366506;102369984;102379651;102365599…	4	[pita, miranda, ts, seed2-8]
miR-8-5p	ENSG00000169255	B3GALNT1	161084120/161085758/2694	4	[pita, miranda, ts, seed2-8]
miR-276b-5p	ENSG00000138061	CYP1B1	38067509/38070721/5218	4	[pita, miranda, ts, seed2-8]
miR-283	ENSG00000116785	CFHR3	196793514/196793675/1043	4	[pita, miranda, ts, seed2-8]
miR-283	ENSG00000104164	BLOC1S6	45606515/45609708/3778	4	[pita, miranda, ts, seed2-8]
miR-276b-5p	ENSG00000134954	ETS1	128458765/128462360/5139	4	[pita, miranda, ts, seed2-8]
miR-276b-5p	ENSG00000118515	SGK1	134259793/134261755/2594	4	[pita, miranda, ts, seed2-8]
miR-12a-5p	ENSG00000134769	DTNA	34887766;34884746/34891274;34884776/5776	4	[pita, miranda, ts, seed2-8]
miR-12a-5p	ENSG00000164442	CITED2	139371807/139373131/2382	4	[pita, miranda, ts, seed2-8]
miR-276b-5p	ENSG00000169255	B3GALNT1	161083922/161085758/3538	4	[pita, miranda, ts, seed2-8]
miR-276b-5p	ENSG00000156052	GNAQ	77716097/77721322/6882	4	[pita, miranda, ts, seed2-8]
miR-8-5p	ENSG00000164171	ITGA2	53070109;53075221;53081592;53072613;53078772;53067118;53073118;53074385;53089946;53080511;53065920;53090519;53086952;53075061;53071938;53083340/53070260;53075304;53081696;53072695;53078874;53067257;53073259;53074477;53090062;53080621;53065977;53090657;53087041;53075137;53072048;53083453/3674	4	[pita, miranda, ts, seed2-8]
miR-8-5p	ENSG00000143494	VASH2	212988585/212990910/3572	4	[pita, miranda, ts, seed2-8]
miR-12a-5p	ENSG00000088387	DOCK9	98880547;98807661;98863370;98886532;98800288;98837494;98867928;98793492;98810169;98883042;98826830;98829307;98850047;98829643;98848592;98868231;98879898;98883813;98867425;98884971;98863019;98881892;98797115;98797389;98853408;98824398;98885708;98855898;98881558;98809352;98845329;98831348;98831649;98804999/98880672;98807807;98863548;98886535;98800478;98837609;98868011;98794748;98810291;98883131;988…	4	[pita, miranda, ts, seed2-8]
miR-8-5p	ENSG00000151702	FLI1	128810989/128813267/3859	4	[pita, miranda, ts, seed2-8]
miR-283	ENSG00000110756	HPS5	18278668/18279881/4725	4	[pita, miranda, ts, seed2-8]
miR-276b-5p	ENSG00000082805	ERC1	1490231/1495931/9308	4	[pita, miranda, ts, seed2-8]
miR-8-5p	ENSG00000169255	B3GALNT1	161083911/161085758/3512	4	[pita, miranda, ts, seed2-8]
miR-8-5p	ENSG00000151702	FLI1	128810989/128813267/3825	4	[pita, miranda, ts, seed2-8]
miR-283	ENSG00000140463	BBS4	72727940;72715291;72722794;72736762;72724528;72731305;72731555;72712244;72729616;72695177;72735113;72737478;72735825;72716778;72709700;72686462/72727994;72715402;72722847;72736963;72724655;72731457;72731726;72712307;72729684;72695228;72735182;72737570;72735966;72716850;72709779;72686564/1864	4	[pita, miranda, ts, seed2-8]
miR-281-5p	ENSG00000166025	AMOTL1	94870796/94876748/8980	4	[pita, miranda, ts, seed2-8]
miR-283	ENSG00000152254	G6PC2	168908080/168910000/3030	4	[pita, miranda, ts, seed2-8]
bantam-3p	ENSG00000070831	CDC42	22086669;22081722;22089943;22078727;22086439/22086866;22081794;22090010;22078881;22086548/816	4	[pita, miranda, ts, seed2-8]
miR-283	ENSG00000115414	FN1	215360862/215361554/7952	4	[pita, miranda, ts, seed2-8]
miR-276b-5p	ENSG00000047597	XK	37728463/37732130/5174	4	[pita, miranda, ts, seed2-8]
bantam-3p	ENSG00000157554	ERG	38380027/38383402/5023	4	[pita, miranda, ts, seed2-8]
miR-8-5p	ENSG00000151702	FLI1	128810989/128813266/4151	4	[pita, miranda, ts, seed2-8]
miR-283	ENSG00000105610	KLF1	12884422/12884884/1613	4	[pita, miranda, ts, seed2-8]
miR-8-5p	ENSG00000113389	NPR3	32786346/32791724/6380	4	[pita, miranda, ts, seed2-8]
miR-276b-5p	ENSG00000138448	ITGAV	186677293/186680901/7039	4	[pita, miranda, ts, seed2-8]
miR-276b-5p	ENSG00000077549	CAPZB	19374048/19378535/4666	4	[pita, miranda, ts, seed2-8]
miR-276b-5p	ENSG00000169255	B3GALNT1	161083940/161085758/3575	4	[pita, miranda, ts, seed2-8]
miR-8-5p	ENSG00000165195	PIGA	15325020;15325914;15324665;15319500/15325152;15326022;15324871;15321772/2963	4	[pita, miranda, ts, seed2-8]
miR-8-5p	ENSG00000170961	HAS2	121612116/121614108/4240	4	[pita, miranda, ts, seed2-8]
miR-283	ENSG00000069974	RAB27A	55202966/55205506/3459	4	[pita, miranda, ts, seed2-8]
miR-283	ENSG00000069974	RAB27A	55202966/55205506/3447	4	[pita, miranda, ts, seed2-8]
miR-283	ENSG00000163041	H3-3A	226065900/226067269/1863	4	[pita, miranda, ts, seed2-8]
miR-281-5p	ENSG00000150907	FOXO1	40555667;40559509/40559034;40559522/5779	4	[pita, miranda, ts, seed2-8]
bantam-3p	ENSG00000197563	PIGN	62102794;62084531;62090476;62085209;62146971;62074779;62095848;62145909;62148214;62106789;62106986;62088756;62138243;62101075;62138983;62082673;62072673;62105543;62143306;62045187;62140420/62102902;62084606;62090578;62085264;62147101;62074821;62095950;62146025;62148247;62106881;62107085;62088842;62138298;62101183;62139075;62082746;62072725;62105634;62143346;62045979;62140479/3184	4	[pita, miranda, ts, seed2-8]
miR-8-5p	ENSG00000169255	B3GALNT1	161083908/161085758/3481	4	[pita, miranda, ts, seed2-8]
miR-281-5p	ENSG00000172828	CES3	66973050/66975149/3858	4	[pita, miranda, ts, seed2-8]
miR-306-5p	ENSG00000136631	VPS45	150081425;150081884/150081476;150081926/966	4	[pita, miranda, ts, seed2-8]
bantam-3p	ENSG00000079385	CEACAM1	42507306/42509108/3491	4	[pita, miranda, ts, seed2-8]
miR-283	ENSG00000138448	ITGAV	186677293/186680901/7039	4	[pita, miranda, ts, seed2-8]
miR-8-5p	ENSG00000259207	ITGB3	47310205/47313743/5941	4	[pita, miranda, ts, seed2-8]
miR-276b-5p	ENSG00000121807	CCR2	46359861/46360928/2232	4	[pita, miranda, ts, seed2-8]
miR-12a-5p	ENSG00000057663	ATG5	106045423/106046820/2261	4	[pita, miranda, ts, seed2-8]
miR-276b-5p	ENSG00000113161	HMGCR	75360343/75362101/4530	4	[pita, miranda, ts, seed2-8]
miR-8-5p	ENSG00000164220	F2RL2	76615482/76617581/3398	4	[pita, miranda, ts, seed2-8]
miR-306-5p	ENSG00000164619	BMPER	34062002;34058059;34085756;34153092;34051861;34055163;34046328;34078857/34062047;34058163;34086092;34154400;34051970;34055303;34046405;34079186/3005	4	[pita, miranda, ts, seed2-8]
miR-283	ENSG00000144895	EIF2A	150568013;150571958;150575649;150583846;150583200;150581618;150568176;150567928/150568046;150572529;150575762;150584242;150583265;150581746;150568292;150567929/1906	4	[pita, miranda, ts, seed2-8]
miR-8-5p	ENSG00000187498	COL4A1	110149111/110150362/2412	4	[pita, miranda, ts, seed2-8]
miR-283	ENSG00000118777	ABCG2	88090264/88092355/4276	4	[pita, miranda, ts, seed2-8]
miR-8-5p	ENSG00000115414	FN1	215360440/215361554/8103	4	[pita, miranda, ts, seed2-8]
miR-306-5p	ENSG00000169057	MECP2	154021573/154030366/10467	4	[pita, miranda, ts, seed2-8]
miR-276b-5p	ENSG00000047457	CP	149162410;149165946/149162875;149166014/3411	4	[pita, miranda, ts, seed2-8]
miR-8-5p	ENSG00000184903	IMMP2L	110663054/110663601/1205	4	[pita, miranda, ts, seed2-8]
bantam-3p	ENSG00000101188	NTSR1	62760268/62762771/4133	4	[pita, miranda, ts, seed2-8]
bantam-3p	ENSG00000081189	MEF2C	88720856/88722603/3347	4	[pita, miranda, ts, seed2-8]
bantam-3p	ENSG00000186951	PPARA	46235381/46243756/9965	4	[pita, miranda, ts, seed2-8]
miR-8-5p	ENSG00000114209	PDCD10	167684114/167684307/814	4	[pita, miranda, ts, seed2-8]
miR-12a-5p	ENSG00000184304	PRKD1	29576479/29577237/3498	4	[pita, miranda, ts, seed2-8]
miR-281-5p	ENSG00000166025	AMOTL1	94870796/94876748/8844	4	[pita, miranda, ts, seed2-8]
miR-12a-5p	ENSG00000188219	POTEE	131245407;131250778;131252918;131263355;131261726;131239283/131245477;131250848;131253099;131263591;131261846;131239444/2027	4	[pita, miranda, ts, seed2-8]
miR-8-5p	ENSG00000197563	PIGN	62042471/62045855/6530	4	[pita, miranda, ts, seed2-8]
miR-276b-5p	ENSG00000140463	BBS4	72737588/72738475/2450	4	[pita, miranda, ts, seed2-8]
miR-281-5p	ENSG00000115486	GGCX	85544720/85549933/7556	4	[pita, miranda, ts, seed2-8]
miR-8-5p	ENSG00000130234	ACE2	15557039/15561904/6372	4	[pita, miranda, ts, seed2-8]
miR-8-5p	ENSG00000169255	B3GALNT1	161083883/161085758/3295	4	[pita, miranda, ts, seed2-8]
miR-283	ENSG00000085063	CD59	33703010/33710125/7563	4	[pita, miranda, ts, seed2-8]
miR-283	ENSG00000100644	HIF1A	61747086/61748258/3946	4	[pita, miranda, ts, seed2-8]
miR-283	ENSG00000141646	SMAD4	51078468/51085045/8495	4	[pita, miranda, ts, seed2-8]
miR-281-5p	ENSG00000089041	P2RX7	121166058;121177147;121180354;121184305;121167488;121156079;121175388;121165357;121162424;121155326;121160902/121166187;121177446;121180455;121184802;121167624;121156147;121175478;121165437;121162520;121155374;121160974/2011	4	[pita, miranda, ts, seed2-8]
miR-8-5p	ENSG00000140743	CDR2	22345936/22346964/2704	4	[pita, miranda, ts, seed2-8]
miR-283	ENSG00000100644	HIF1A	61747086/61748258/3922	4	[pita, miranda, ts, seed2-8]
miR-276b-5p	ENSG00000169255	B3GALNT1	161084014/161085758/3392	4	[pita, miranda, ts, seed2-8]
miR-276b-5p	ENSG00000137509	PRCP	82822936/82824905/3489	4	[pita, miranda, ts, seed2-8]
miR-8-5p	ENSG00000185808	PIGP	37062846/37065581/3437	4	[pita, miranda, ts, seed2-8]
miR-8-5p	ENSG00000169255	B3GALNT1	161083883/161085758/3221	4	[pita, miranda, ts, seed2-8]
miR-12a-5p	ENSG00000169255	B3GALNT1	161084249/161085758/3263	4	[pita, miranda, ts, seed2-8]
miR-281-5p	ENSG00000140463	BBS4	72727940;72715291;72722794;72736762;72724528;72731305;72731555;72712244;72729616;72695177;72735113;72737478;72735825;72716778;72709700;72686462/72727994;72715402;72722847;72736963;72724655;72731457;72731726;72712307;72729684;72695228;72735182;72737570;72735966;72716850;72709779;72686564/1864	4	[pita, miranda, ts, seed2-8]
miR-283	ENSG00000188672	RHCE	25362312/25362526/1810	4	[pita, miranda, ts, seed2-8]
miR-276b-5p	ENSG00000169255	B3GALNT1	161083908/161085758/3890	4	[pita, miranda, ts, seed2-8]
miR-8-5p	ENSG00000106546	AHR	17343065/17346150/6958	4	[pita, miranda, ts, seed2-8]
miR-276b-5p	ENSG00000169255	B3GALNT1	161083922/161085758/3333	4	[pita, miranda, ts, seed2-8]
miR-281-5p	ENSG00000141469	SLC14A1	45748376;45739528;45736633;45749778;45739163/45748425;45739662;45736648;45751176;45739310/2371	4	[pita, miranda, ts, seed2-8]
miR-276b-5p	ENSG00000169255	B3GALNT1	161083908/161085758/3860	4	[pita, miranda, ts, seed2-8]
miR-8-5p	ENSG00000151702	FLI1	128807180;128805366;128810459;128809157;128781977/128807239;128805431;128812416;128809204;128782023/2577	4	[pita, miranda, ts, seed2-8]
miR-12a-5p	ENSG00000117020	AKT3	243657552;243683197;243664772/243660395;243683197;243664883/3415	4	[pita, miranda, ts, seed2-8]
miR-281-5p	ENSG00000169083	AR	67722827;67711402;67717478;67723686;67721833;67643292;67686010/67722984;67711689;67717622;67724288;67721963;67643407;67686126/1837	4	[pita, miranda, ts, seed2-8]
miR-12a-5p	ENSG00000198947	DMD	31237712/31240187/2689	4	[pita, miranda, ts, seed2-8]
miR-281-5p	ENSG00000117707	PROX1	214035835/214041502/8498	4	[pita, miranda, ts, seed2-8]
miR-283	ENSG00000134769	DTNA	34887766;34884746/34891276;34884776/5888	4	[pita, miranda, ts, seed2-8]
miR-283	ENSG00000115414	FN1	215360862/215361554/7762	4	[pita, miranda, ts, seed2-8]
bantam-3p	ENSG00000187010	RHD	25328925/25330445/2814	4	[pita, miranda, ts, seed2-8]
miR-8-5p	ENSG00000145936	KCNMB1	170374671/170378703/4742	4	[pita, miranda, ts, seed2-8]
miR-276b-5p	ENSG00000115904	SOS1	38981549/38985823/8906	4	[pita, miranda, ts, seed2-8]
miR-8-5p	ENSG00000109756	RAPGEF2	159358140/159360174/6794	4	[pita, miranda, ts, seed2-8]
miR-306-5p	ENSG00000169057	MECP2	154021573/154030366/10343	4	[pita, miranda, ts, seed2-8]
miR-12a-5p	ENSG00000164924	YWHAZ	100916525/100920692/5248	4	[pita, miranda, ts, seed2-8]
miR-276b-5p	ENSG00000185010	F8	154930153;154961075;154956957;154953892;154984687;154987237;154965970;154977352;154996973;154999479;154969331;154966426;154992936/154931676;154961168;154957171;154954042;154984803;154987305;154966141;154977441;154997095;154999529;154969552;154966687;154993148/3658	4	[pita, miranda, ts, seed2-8]
miR-12a-5p	ENSG00000164692	COL1A2	94430394/94431227/5072	4	[pita, miranda, ts, seed2-8]
miR-12a-5p	ENSG00000169255	B3GALNT1	161083922/161085758/3538	4	[pita, miranda, ts, seed2-8]
miR-283	ENSG00000049540	ELN	74068701/74069907/3397	4	[pita, miranda, ts, seed2-8]
miR-12a-5p	ENSG00000141469	SLC14A1	45748376;45739528;45736633;45749778;45739163/45748425;45739662;45736648;45751176;45739310/2371	4	[pita, miranda, ts, seed2-8]
miR-283	ENSG00000113083	LOX	122070691;122075404;122070520;122074013/122070768;122075473;122070589;122074169/561	4	[pita, miranda, ts, seed2-8]
miR-283	ENSG00000049540	ELN	74068701/74069907/3361	4	[pita, miranda, ts, seed2-8]
miR-276b-5p	ENSG00000125863	MKKS	10401621/10405246/6181	4	[pita, miranda, ts, seed2-8]
miR-283	ENSG00000096717	SIRT1	67916594/67918386/3333	4	[pita, miranda, ts, seed2-8]
miR-8-5p	ENSG00000169255	B3GALNT1	161083908/161085758/3256	4	[pita, miranda, ts, seed2-8]
miR-8-5p	ENSG00000164619	BMPER	34078857;34153092;34058059;34085756;34062002;34143230;34051880;34055163/34079186;34154682;34058163;34086092;34062047;34143360;34051970;34055303/3210	4	[pita, miranda, ts, seed2-8]
miR-283	ENSG00000136098	NEK3	52132643/52133141/2345	4	[pita, miranda, ts, seed2-8]
miR-306-5p	ENSG00000196712	NF1	31357269;31356479;31358480;31358969;31360487;31356960/31357369;31356582;31358622;31359015;31360597;31357090/1256	4	[pita, miranda, ts, seed2-8]
miR-12a-5p	ENSG00000124205	EDN3	59324460/59325992/2452	4	[pita, miranda, ts, seed2-8]
miR-306-5p	ENSG00000163393	SLC22A15	116067109/116070054/4705	4	[pita, miranda, ts, seed2-8]
miR-276b-5p	ENSG00000169255	B3GALNT1	161083883/161085758/3620	4	[pita, miranda, ts, seed2-8]
miR-8-5p	ENSG00000089041	P2RX7	121184803/121188032/5113	4	[pita, miranda, ts, seed2-8]
miR-276b-5p	ENSG00000171560	FGA	154585281/154585483/1130	4	[pita, miranda, ts, seed2-8]
miR-306-5p	ENSG00000177000	MTHFR	11785732/11790679/8094	4	[pita, miranda, ts, seed2-8]
miR-8-5p	ENSG00000113441	LNPEP	97028534/97037513/12134	4	[pita, miranda, ts, seed2-8]
miR-8-5p	ENSG00000164619	BMPER	34153274/34154465/3106	4	[pita, miranda, ts, seed2-8]
miR-306-5p	ENSG00000135312	HTR1B	77460924/77462230/2568	4	[pita, miranda, ts, seed2-8]
miR-8-5p	ENSG00000160882	CYP11B1	142872357/142874372/2562	4	[pita, miranda, ts, seed2-8]
miR-8-5p	ENSG00000165195	PIGA	15319475;15325020;15324665;15326950;15325914/15321772;15325152;15324871;15327145;15326046/3877	4	[pita, miranda, ts, seed2-8]
miR-8-5p	ENSG00000197971	MBP	77012779/77016813/4844	4	[pita, miranda, ts, seed2-8]
miR-281-5p	ENSG00000140463	BBS4	72731555;72709739;72724528;72735113;72712244;72715291;72727940;72731305;72737478;72722789;72716778;72735825;72736762;72729616/72731726;72709779;72724655;72735182;72712307;72715402;72727994;72731457;72738087;72722847;72716850;72735966;72736963;72729684/2055	4	[pita, miranda, ts, seed2-8]
miR-283	ENSG00000167207	NOD2	50729819;50731747/50729901;50734041/4819	4	[pita, miranda, ts, seed2-8]
miR-8-5p	ENSG00000197971	MBP	77012779/77016813/4800	4	[pita, miranda, ts, seed2-8]
bantam-3p	ENSG00000171903	CYP4F11	15912367/15913731/2977	4	[pita, miranda, ts, seed2-8]
miR-281-5p	ENSG00000151704	KCNJ1	128836315/128839124/4074	4	[pita, miranda, ts, seed2-8]
miR-12a-5p	ENSG00000170558	CDH2	27964176;27951764;27963357;27965299/27964263;27952359;27963521;27965874/3860	4	[pita, miranda, ts, seed2-8]
miR-276b-5p	ENSG00000082805	ERC1	1490231/1495933/9241	4	[pita, miranda, ts, seed2-8]
miR-281-5p	ENSG00000169083	AR	67694723/67696075/3615	4	[pita, miranda, ts, seed2-8]
miR-8-5p	ENSG00000164619	BMPER	34153274/34155872/5031	4	[pita, miranda, ts, seed2-8]
miR-8-5p	ENSG00000198954	KIFBP	69010900;69000485;69015541;69005046;69005732;69008841/69011015;69000522;69016978;69005125;69005915;69008925/2412	4	[pita, miranda, ts, seed2-8]
miR-283	ENSG00000049540	ELN	74068701/74069907/3214	4	[pita, miranda, ts, seed2-8]
miR-281-5p	ENSG00000089041	P2RX7	121166058;121180354;121184305;121156098;121167488;121162424;121165357;121177147;121175388;121160902/121166187;121180455;121185081;121156147;121167624;121162520;121165437;121177446;121175478;121160974/2134	4	[pita, miranda, ts, seed2-8]
miR-8-5p	ENSG00000169255	B3GALNT1	161083930/161085758/4218	4	[pita, miranda, ts, seed2-8]
miR-281-5p	ENSG00000188778	ADRB3	37962990/37964217/2585	4	[pita, miranda, ts, seed2-8]
miR-12a-5p	ENSG00000124205	EDN3	59324460/59325992/2318	4	[pita, miranda, ts, seed2-8]
miR-276b-5p	ENSG00000099139	PCSK5	76193353/76195889/5756	4	[pita, miranda, ts, seed2-8]
miR-283	ENSG00000085063	CD59	33711384;33709439/33711420;33710343/1351	4	[pita, miranda, ts, seed2-8]
bantam-3p	ENSG00000101109	STK4	44974100;44973380/44975684;44973433/1850	4	[pita, miranda, ts, seed2-8]
miR-283	ENSG00000085063	CD59	33708748;33716826/33710343;33716860/1707	4	[pita, miranda, ts, seed2-8]
miR-8-5p	ENSG00000141469	SLC14A1	45749952/45752520/3917	4	[pita, miranda, ts, seed2-8]
miR-8-5p	ENSG00000198947	DMD	32516596/32517956/4024	4	[pita, miranda, ts, seed2-8]
miR-12a-5p	ENSG00000169255	B3GALNT1	161083908/161085758/3890	4	[pita, miranda, ts, seed2-8]
miR-12a-5p	ENSG00000169255	B3GALNT1	161083922/161085758/3333	4	[pita, miranda, ts, seed2-8]
miR-12a-5p	ENSG00000145936	KCNMB1	170374671/170378703/4742	4	[pita, miranda, ts, seed2-8]
miR-12a-5p	ENSG00000169255	B3GALNT1	161083908/161085758/3860	4	[pita, miranda, ts, seed2-8]
miR-306-5p	ENSG00000142892	PIGK	77088990/77092373/4318	4	[pita, miranda, ts, seed2-8]
miR-8-5p	ENSG00000147065	MSN	65739894/65741931/3960	4	[pita, miranda, ts, seed2-8]
miR-12a-5p	ENSG00000185352	HS6ST3	96833199/96839562/8536	4	[pita, miranda, ts, seed2-8]
miR-276b-5p	ENSG00000146648	EGFR	55205618/55207337/5464	4	[pita, miranda, ts, seed2-8]
miR-8-5p	ENSG00000070193	FGF10	44300247/44304994/6113	4	[pita, miranda, ts, seed2-8]
miR-8-5p	ENSG00000112902	SEMA5A	9035033/9042896/11755	4	[pita, miranda, ts, seed2-8]
miR-8-5p	ENSG00000186951	PPARA	46235381/46243755/9995	4	[pita, miranda, ts, seed2-8]
miR-281-5p	ENSG00000105997	HOXA3	27107010/27107914/3026	4	[pita, miranda, ts, seed2-8]
miR-276b-5p	ENSG00000127530	OR7C1	14789260/14799173/11778	4	[pita, miranda, ts, seed2-8]
miR-281-5p	ENSG00000184304	PRKD1	29577003;29624152;29626484;29630742;29656476;29632869;29638489;29636290;29597491;29599027;29629041;29657577;29638694;29599656;29578275;29634418/29577456;29624258;29626556;29631021;29656499;29632946;29638566;29636494;29597758;29599125;29629093;29657652;29638904;29599817;29578360;29634541/2855	4	[pita, miranda, ts, seed2-8]
miR-8-5p	ENSG00000146648	EGFR	55205618/55211628/9905	4	[pita, miranda, ts, seed2-8]
miR-8-5p	ENSG00000169255	B3GALNT1	161084017/161085758/3380	4	[pita, miranda, ts, seed2-8]
miR-283	ENSG00000085063	CD59	33709470/33710327/1193	4	[pita, miranda, ts, seed2-8]
miR-8-5p	ENSG00000164116	GUCY1A1	155730030;155717215;155722038/155730622;155717302;155722192/1788	4	[pita, miranda, ts, seed2-8]
miR-281-5p	ENSG00000099337	KCNK6	38327404/38332076/5721	4	[pita, miranda, ts, seed2-8]
miR-276b-5p	ENSG00000127530	OR7C1	14789260/14799173/11711	4	[pita, miranda, ts, seed2-8]
miR-306-5p	ENSG00000196712	NF1	31358480;31334838;31352257;31356460;31338025;31349120;31336635;31360487;31350183;31337819;31340505;31325820;31337368;31356960;31330296;31327499;31343009;31374013;31338704;31358969;31336333;31357269/31358622;31335031;31352414;31356582;31338139;31349251;31336914;31360703;31350318;31337880;31340645;31326252;31337582;31357090;31330498;31327839;31343135;31374287;31338805;31359015;31336473;31357369/8788	4	[pita, miranda, ts, seed2-8]
miR-8-5p	ENSG00000169255	B3GALNT1	161084303/161085872/2398	4	[pita, miranda, ts, seed2-8]
miR-281-5p	ENSG00000117707	PROX1	214035835/214041502/8170	4	[pita, miranda, ts, seed2-8]
bantam-3p	ENSG00000197563	PIGN	62101075;62109834;62044350;62138983;62113134;62106986;62140420;62088756;62105543;62146971;62138243;62145909;62084531;62082673;62114561;62074779;62106789;62095848;62085209;62143306;62148214;62102794;62072673/62101183;62109973;62045979;62139075;62113316;62107085;62140479;62088842;62105634;62147101;62138298;62146025;62084606;62082746;62114639;62074821;62106881;62095950;62085264;62143346;62148247;621…	4	[pita, miranda, ts, seed2-8]
miR-283	ENSG00000107562	CXCL12	44377133/44378632/1857	4	[pita, miranda, ts, seed2-8]
miR-306-5p	ENSG00000164619	BMPER	34062002;34153092;34046328;34058059;34143230;34078857;34055163;34051861;34085756/34062047;34154489;34046405;34058163;34143360;34079186;34055303;34051970;34086092/3098	4	[pita, miranda, ts, seed2-8]
miR-276b-5p	ENSG00000089250	NOS1	117208142/117215308/12007	4	[pita, miranda, ts, seed2-8]
miR-276b-5p	ENSG00000124343	XG	2814381/2815927/2313	4	[pita, miranda, ts, seed2-8]
miR-283	ENSG00000196712	NF1	31358480;31334838;31352257;31356460;31338025;31349120;31336635;31360487;31350183;31337819;31340505;31325820;31337368;31356960;31330296;31327499;31343009;31374013;31338704;31358969;31336333;31357269/31358622;31335031;31352414;31356582;31338139;31349251;31336914;31360703;31350318;31337880;31340645;31326252;31337582;31357090;31330498;31327839;31343135;31374287;31338805;31359015;31336473;31357369/8788	4	[pita, miranda, ts, seed2-8]
miR-276b-5p	ENSG00000169255	B3GALNT1	161083911/161085758/3512	4	[pita, miranda, ts, seed2-8]
miR-12a-5p	ENSG00000169255	B3GALNT1	161083883/161085758/3620	4	[pita, miranda, ts, seed2-8]
miR-8-5p	ENSG00000124155	PIGT	45427438;45431172;45429445/45427545;45431284;45429670/1437	4	[pita, miranda, ts, seed2-8]
miR-283	ENSG00000221823	PPP3R1	68178857/68180962/3024	4	[pita, miranda, ts, seed2-8]
miR-281-5p	ENSG00000082805	ERC1	1490231/1495924/9202	4	[pita, miranda, ts, seed2-8]
miR-8-5p	ENSG00000143248	RGS5	163142299/163147341/5812	4	[pita, miranda, ts, seed2-8]
miR-283	ENSG00000155380	SLC16A1	112911847/112913890/3764	4	[pita, miranda, ts, seed2-8]
miR-8-5p	ENSG00000134769	DTNA	34887766;34884746/34891276;34884776/5888	4	[pita, miranda, ts, seed2-8]
miR-283	ENSG00000155380	SLC16A1	112911847/112913890/3753	4	[pita, miranda, ts, seed2-8]
miR-283	ENSG00000118965	WDR35	19910263/19913557/6931	4	[pita, miranda, ts, seed2-8]
miR-276b-5p	ENSG00000075340	ADD2	70656784/70663424/9290	4	[pita, miranda, ts, seed2-8]
miR-276b-5p	ENSG00000047457	CP	149162417;149165946/149162875;149165958/1150	4	[pita, miranda, ts, seed2-8]
miR-8-5p	ENSG00000189337	KAZN	15114636/15118043/6049	4	[pita, miranda, ts, seed2-8]
miR-8-5p	ENSG00000175344	CHRNA7	32168459/32173018/6149	4	[pita, miranda, ts, seed2-8]
miR-276b-5p	ENSG00000169255	B3GALNT1	161083908/161085758/3481	4	[pita, miranda, ts, seed2-8]
miR-12a-5p	ENSG00000134769	DTNA	34887766;34884746/34891274;34884776/5154	4	[pita, miranda, ts, seed2-8]
miR-8-5p	ENSG00000115414	FN1	215360458/215361554/8524	4	[pita, miranda, ts, seed2-8]
miR-8-5p	ENSG00000165757	JCAD	30012803/30017882/9324	4	[pita, miranda, ts, seed2-8]
miR-12a-5p	ENSG00000143995	MEIS1	66567601/66568536/2773	4	[pita, miranda, ts, seed2-8]
miR-306-5p	ENSG00000077782	FGFR1	38427921;38417306;38414559;38429682;38417870;38415870;38418228;38443397;38414152;38411627;38413918;38421797;38419539;38428346;38414779/38428093;38417416;38414629;38429948;38417991;38416060;38418373;38443454;38414289;38412595;38414023;38421941;38419735;38428435;38414901/3309	4	[pita, miranda, ts, seed2-8]
miR-281-5p	ENSG00000064225	ST3GAL6	98793675;98788036;98773920;98772849;98788326;98791841/98795845;98788222;98773983;98772916;98788463;98791993/3148	4	[pita, miranda, ts, seed2-8]
miR-8-5p	ENSG00000137509	PRCP	82838387;82823044;82843184;82839261/82838574;82825122;82843226;82839425/3552	4	[pita, miranda, ts, seed2-8]
miR-12a-5p	ENSG00000163513	TGFBR2	30691600/30694142/4605	4	[pita, miranda, ts, seed2-8]
miR-8-5p	ENSG00000130234	ACE2	15561033/15561904/3339	4	[pita, miranda, ts, seed2-8]
miR-283	ENSG00000112658	SRF	43179191/43181506/4231	4	[pita, miranda, ts, seed2-8]
miR-12a-5p	ENSG00000141469	SLC14A1	45749839/45752520/3823	4	[pita, miranda, ts, seed2-8]
miR-276b-5p	ENSG00000080618	CPB2	46068528/46073469/5585	4	[pita, miranda, ts, seed2-8]
miR-283	ENSG00000165240	ATP7A	78046571/78050389/8289	4	[pita, miranda, ts, seed2-8]
miR-283	ENSG00000115414	FN1	215360865/215361554/8390	4	[pita, miranda, ts, seed2-8]
miR-283	ENSG00000118965	WDR35	19910263/19913557/6898	4	[pita, miranda, ts, seed2-8]
miR-276b-5p	ENSG00000171903	CYP4F11	15912939/15913731/2531	4	[pita, miranda, ts, seed2-8]
miR-283	ENSG00000116489	CAPZA1	112670133/112671616/2358	4	[pita, miranda, ts, seed2-8]
miR-281-5p	ENSG00000082805	ERC1	1490231/1495924/9118	4	[pita, miranda, ts, seed2-8]
miR-283	ENSG00000123838	C4BPA	207144718/207144972/2272	4	[pita, miranda, ts, seed2-8]
miR-8-5p	ENSG00000162769	FLVCR1	212895291/212899363/5919	4	[pita, miranda, ts, seed2-8]
miR-8-5p	ENSG00000169946	ZFPM2	105803539/105803870/3960	4	[pita, miranda, ts, seed2-8]
miR-283	ENSG00000155380	SLC16A1	112911847/112913890/3647	4	[pita, miranda, ts, seed2-8]
miR-375	ENSG00000073060	SCARB1	124776856/124778586/3405	4	[pita, miranda, ts, seed2-8]
miR-12a-5p	ENSG00000145715	RASA1	87390884/87391916/4746	4	[pita, miranda, ts, seed2-8]
miR-8-5p	ENSG00000164116	GUCY1A1	155730232/155737059/9205	4	[pita, miranda, ts, seed2-8]
miR-281-5p	ENSG00000112033	PPARD	35426080/35428178/3774	4	[pita, miranda, ts, seed2-8]
miR-283	ENSG00000134769	DTNA	34887766;34884746/34891392;34884776/5912	4	[pita, miranda, ts, seed2-8]
miR-276b-5p	ENSG00000169255	B3GALNT1	161083883/161085758/3295	4	[pita, miranda, ts, seed2-8]
miR-276b-5p	ENSG00000036530	CYP46A1	99707568;99706647;99699466;99695441;99700015/99713437;99706785;99699539;99695474;99700101/6609	4	[pita, miranda, ts, seed2-8]
miR-8-5p	ENSG00000169255	B3GALNT1	161083913/161085758/3433	4	[pita, miranda, ts, seed2-8]
bantam-3p	ENSG00000121807	CCR2	46358611/46360940/3531	4	[pita, miranda, ts, seed2-8]
miR-283	ENSG00000141469	SLC14A1	45739170;45739528;45748376;45749778/45739310;45739662;45748425;45750337/1684	4	[pita, miranda, ts, seed2-8]
miR-281-5p	ENSG00000112033	PPARD	35426080/35428178/3734	4	[pita, miranda, ts, seed2-8]
bantam-3p	ENSG00000177119	ANO6	45429312/45432349/5998	4	[pita, miranda, ts, seed2-8]
miR-276b-5p	ENSG00000169255	B3GALNT1	161083883/161085758/3221	4	[pita, miranda, ts, seed2-8]
miR-281-5p	ENSG00000056998	GYG2	2881214/2882818/3393	4	[pita, miranda, ts, seed2-8]
miR-281-5p	ENSG00000169604	ANTXR1	69245486/69249327/5858	4	[pita, miranda, ts, seed2-8]
bantam-3p	ENSG00000164879	CA3	85448154/85449040/1721	4	[pita, miranda, ts, seed2-8]
miR-12a-5p	ENSG00000163513	TGFBR2	30691600/30694142/4530	4	[pita, miranda, ts, seed2-8]
miR-12a-5p	ENSG00000273983	H3C8	26269405/26270973/2411	4	[pita, miranda, ts, seed2-8]
miR-276b-5p	ENSG00000121410	A1BG	58345183/58347021/3382	4	[pita, miranda, ts, seed2-8]
miR-276b-5p	ENSG00000175344	CHRNA7	32167940;32163226;32153913;32157608;32158412;32159569/32168107;32163335;32153986;32157775;32158606;32159655/1335	4	[pita, miranda, ts, seed2-8]
miR-8-5p	ENSG00000143248	RGS5	163142299/163147341/5670	4	[pita, miranda, ts, seed2-8]
miR-8-5p	ENSG00000187498	COL4A1	110148963/110150362/6540	4	[pita, miranda, ts, seed2-8]
miR-276b-5p	ENSG00000171560	FGA	154585275/154585493/2209	4	[pita, miranda, ts, seed2-8]
miR-283	ENSG00000172901	LVRN	116026119/116027606/4604	4	[pita, miranda, ts, seed2-8]
miR-8-5p	ENSG00000164116	GUCY1A1	155730232/155730630/2992	4	[pita, miranda, ts, seed2-8]
miR-281-5p	ENSG00000143248	RGS5	163142299/163147341/5812	4	[pita, miranda, ts, seed2-8]
miR-8-5p	ENSG00000138792	ENPEP	110561559/110565285/6861	4	[pita, miranda, ts, seed2-8]
miR-276b-5p	ENSG00000205707	ETFRF1	25204313/25205135/1259	4	[pita, miranda, ts, seed2-8]
miR-283	ENSG00000088387	DOCK9	98880547;98807661;98863370;98886532;98800288;98837494;98867928;98793492;98810169;98883042;98826830;98829307;98850047;98829643;98848592;98868231;98879898;98883813;98867425;98884971;98863019;98881892;98797115;98797389;98853408;98824398;98885708;98855898;98881558;98809352;98845329;98831348;98831649;98804999/98880672;98807807;98863548;98886535;98800478;98837609;98868011;98794748;98810291;98883131;988…	4	[pita, miranda, ts, seed2-8]
miR-276b-5p	ENSG00000204217	BMPR2	202559703/202567751/9683	4	[pita, miranda, ts, seed2-8]
miR-283	ENSG00000197563	PIGN	62101075;62088756;62072673;62090476;62074779;62056722;62045369;62059048;62103589;62102794;62095848;62084531;62082673;62085209/62101183;62088842;62072725;62090578;62074821;62056844;62045979;62059168;62103592;62102902;62095950;62084606;62082746;62085264/3804	4	[pita, miranda, ts, seed2-8]
miR-283	ENSG00000107831	FGF8	101775542;101774732;101771463;101770142/101775694;101774879;101771569;101770619/1197	4	[pita, miranda, ts, seed2-8]
miR-276b-5p	ENSG00000162769	FLVCR1	212895291/212899363/5919	4	[pita, miranda, ts, seed2-8]
miR-8-5p	ENSG00000157554	ERG	38380027/38383402/4954	4	[pita, miranda, ts, seed2-8]
miR-281-5p	ENSG00000144677	CTDSPL	37981892/37982384/804	4	[pita, miranda, ts, seed2-8]
miR-8-5p	ENSG00000136238	RAC1	6402447/6403967/2309	4	[pita, miranda, ts, seed2-8]
miR-12a-5p	ENSG00000169255	B3GALNT1	161083911/161085758/3512	4	[pita, miranda, ts, seed2-8]
bantam-3p	ENSG00000081189	MEF2C	88718241/88722603/6336	4	[pita, miranda, ts, seed2-8]
miR-8-5p	ENSG00000174804	FZD4	86945679/86951141/7387	4	[pita, miranda, ts, seed2-8]
miR-283	ENSG00000184719	RNLS	88273864/88274960/3385	4	[pita, miranda, ts, seed2-8]
miR-8-5p	ENSG00000157554	ERG	38380027/38383402/4914	4	[pita, miranda, ts, seed2-8]
bantam-3p	ENSG00000115415	STAT1	190984310;190978856;190975812;190982383;190980620;190985619;190974830;190969268;190997856;190991228;190989615;190987039;190979772;190995061;190976840;190986854;190983642/190984393;190979001;190975887;190982518;190980669;190985660;190974932;190970717;190997966;190991320;190989674;190987068;190979866;190995219;190977025;190986947;190983740/3894	4	[pita, miranda, ts, seed2-8]
miR-283	ENSG00000118432	CNR1	88139864/88144996/5244	4	[pita, miranda, ts, seed2-8]
miR-276b-5p	ENSG00000169255	B3GALNT1	161083908/161085758/3256	4	[pita, miranda, ts, seed2-8]
miR-8-5p	ENSG00000156052	GNAQ	77716097/77721322/6882	4	[pita, miranda, ts, seed2-8]
miR-281-5p	ENSG00000184144	CNTN2	205073879/205077956/7112	4	[pita, miranda, ts, seed2-8]
miR-8-5p	ENSG00000182541	LIMK2	31277141/31277638/2789	4	[pita, miranda, ts, seed2-8]
miR-306-5p	ENSG00000115353	TACR1	75046463/75049431/4779	4	[pita, miranda, ts, seed2-8]
miR-276b-5p	ENSG00000164924	YWHAZ	100916523/100920692/5011	4	[pita, miranda, ts, seed2-8]
miR-276b-5p	ENSG00000145246	ATP10D	47580398;47587019;47563581;47572154;47581960;47568837;47572872;47591042;47576773;47560949;47558158;47558923/47580478;47587206;47563765;47572230;47582064;47569146;47572997;47592891;47576973;47561075;47558273;47559029/4146	4	[pita, miranda, ts, seed2-8]
bantam-3p	ENSG00000134548	SPX	21531196/21532523/1683	4	[pita, miranda, ts, seed2-8]
miR-281-5p	ENSG00000125347	IRF1	132449547;132440440/132449619;132440668/935	4	[pita, miranda, ts, seed2-8]
miR-283	ENSG00000167601	AXL	41259905/41261766/4717	4	[pita, miranda, ts, seed2-8]
miR-8-5p	ENSG00000198954	KIFBP	69015561/69016978/2342	4	[pita, miranda, ts, seed2-8]
miR-8-5p	ENSG00000198954	KIFBP	69015551/69016978/2073	4	[pita, miranda, ts, seed2-8]
miR-283	ENSG00000157554	ERG	38380030/38383402/5034	4	[pita, miranda, ts, seed2-8]
miR-281-5p	ENSG00000112715	VEGFA	43784563/43786487/2909	4	[pita, miranda, ts, seed2-8]
bantam-3p	ENSG00000124155	PIGT	45424496;45419526;45447635;45456609;45420136;45427422;45448244;45424216;45420528;45429445;45421383;45420332/45424579;45419590;45447816;45456907;45420223;45427545;45452177;45424381;45420693;45429670;45421583;45420429/6087	4	[pita, miranda, ts, seed2-8]
miR-306-5p	ENSG00000164619	BMPER	34085756;34058059;34051861;33977085;34153092;34062002;34055163;34078857;34143230/34086092;34058163;34051970;33977115;34154525;34062047;34055303;34079186;34143360/3239	4	[pita, miranda, ts, seed2-8]
miR-281-5p	ENSG00000112902	SEMA5A	9035033/9042896/11755	4	[pita, miranda, ts, seed2-8]
miR-12a-5p	ENSG00000169255	B3GALNT1	161083908/161085758/3481	4	[pita, miranda, ts, seed2-8]
miR-281-5p	ENSG00000186951	PPARA	46235381/46243755/9995	4	[pita, miranda, ts, seed2-8]
bantam-3p	ENSG00000165240	ATP7A	78046571/78050389/8289	4	[pita, miranda, ts, seed2-8]
miR-12a-5p	ENSG00000175311	ANKS4B	21250821/21253850/4323	4	[pita, miranda, ts, seed2-8]
bantam-3p	ENSG00000085265	FCN1	134903232/134909797/7588	4	[pita, miranda, ts, seed2-8]
miR-8-5p	ENSG00000085063	CD59	33703012/33710125/7555	4	[pita, miranda, ts, seed2-8]
miR-283	ENSG00000142892	PIGK	77088990/77092373/4318	4	[pita, miranda, ts, seed2-8]
miR-12a-5p	ENSG00000177119	ANO6	45429312/45432349/5998	4	[pita, miranda, ts, seed2-8]
miR-8-5p	ENSG00000164619	BMPER	34153274/34156356/4734	4	[pita, miranda, ts, seed2-8]
miR-283	ENSG00000164924	YWHAZ	100916523/100920692/5011	4	[pita, miranda, ts, seed2-8]
miR-283	ENSG00000005421	PON1	95298914;95315322;95308011;95311451;95306285;95302205/95299102;95315416;95308211;95311577;95306366;95302333/1058	4	[pita, miranda, ts, seed2-8]
miR-8-5p	ENSG00000111846	GCNT2	10626608/10629368/4579	4	[pita, miranda, ts, seed2-8]
miR-283	ENSG00000115738	ID2	8682900;8683685/8682906;8684461/1299	4	[pita, miranda, ts, seed2-8]
miR-283	ENSG00000197563	PIGN	62135653/62137096/2776	4	[pita, miranda, ts, seed2-8]
miR-281-5p	ENSG00000071575	TRIB2	12740795/12742734/4344	4	[pita, miranda, ts, seed2-8]
miR-8-5p	ENSG00000100292	HMOX1	35386685;35389864;35383178;35393468/35387176;35389963;35383226;35394214/1697	4	[pita, miranda, ts, seed2-8]
miR-306-5p	ENSG00000139567	ACVRL1	51920894/51923359/4121	4	[pita, miranda, ts, seed2-8]
miR-8-5p	ENSG00000134548	SPX	21531196/21532947/2280	4	[pita, miranda, ts, seed2-8]
miR-281-5p	ENSG00000089041	P2RX7	121165357;121175388;121177147;121167488;121166058;121180354;121162448;121184305/121165437;121175478;121177446;121167624;121166187;121180455;121162520;121184802/1799	4	[pita, miranda, ts, seed2-8]
miR-8-5p	ENSG00000157554	ERG	38380027/38383402/4809	4	[pita, miranda, ts, seed2-8]
miR-8-5p	ENSG00000157554	ERG	38380027/38383402/4806	4	[pita, miranda, ts, seed2-8]
miR-8-5p	ENSG00000111846	GCNT2	10626608/10629368/4505	4	[pita, miranda, ts, seed2-8]
miR-12a-5p	ENSG00000113889	KNG1	186743786/186744410/2093	4	[pita, miranda, ts, seed2-8]
miR-281-5p	ENSG00000056998	GYG2	2881214/2882818/3192	4	[pita, miranda, ts, seed2-8]
miR-276b-5p	ENSG00000144320	LNPK	175937344;175929969/175937441;175930199/539	4	[pita, miranda, ts, seed2-8]
miR-283	ENSG00000070831	CDC42	22091518/22101360/10598	4	[pita, miranda, ts, seed2-8]
miR-8-5p	ENSG00000169255	B3GALNT1	161084983/161085758/2123	4	[pita, miranda, ts, seed2-8]
miR-12a-5p	ENSG00000169255	B3GALNT1	161083883/161085758/3295	4	[pita, miranda, ts, seed2-8]
miR-8-5p	ENSG00000182541	LIMK2	31277141/31277638/2657	4	[pita, miranda, ts, seed2-8]
miR-276b-5p	ENSG00000169255	B3GALNT1	161083930/161085758/4218	4	[pita, miranda, ts, seed2-8]
miR-8-5p	ENSG00000164619	BMPER	34062002;34058059;34085756;34153092;34051861;34055163;34046328;34078857/34062047;34058163;34086092;34154400;34051970;34055303;34046405;34079186/3005	4	[pita, miranda, ts, seed2-8]
miR-281-5p	ENSG00000112715	VEGFA	43784563/43786487/2834	4	[pita, miranda, ts, seed2-8]
miR-281-5p	ENSG00000143248	RGS5	163142299/163147341/5670	4	[pita, miranda, ts, seed2-8]
miR-281-5p	ENSG00000174804	FZD4	86945679/86951141/7387	4	[pita, miranda, ts, seed2-8]
miR-276b-5p	ENSG00000089250	NOS1	117208144/117215308/12283	4	[pita, miranda, ts, seed2-8]
miR-283	ENSG00000070831	CDC42	22091518/22101360/10503	4	[pita, miranda, ts, seed2-8]
miR-281-5p	ENSG00000091513	TF	133778621/133796641/20166	4	[pita, miranda, ts, seed2-8]
miR-12a-5p	ENSG00000169255	B3GALNT1	161083883/161085758/3221	4	[pita, miranda, ts, seed2-8]
miR-283	ENSG00000164171	ITGA2	53067118;53055984;53075221;53073118;53059874;53081592;53058025;53042213;53071938;53065841;53075061;53055538;53072613;53048363;53048643;53078772;53090519;53089946;53064912;53051411;53062786;53080511;53060901;53070109;53045001;53074385;53083340;53086952/53067257;53056149;53075304;53073259;53060012;53081696;53058101;53042221;53072048;53065977;53075137;53055688;53072695;53048477;53048770;53078874;530…	4	[pita, miranda, ts, seed2-8]
miR-8-5p	ENSG00000164116	GUCY1A1	155730232/155730416/2631	4	[pita, miranda, ts, seed2-8]
miR-283	ENSG00000117020	AKT3	243657552;243683197;243664772/243660395;243683197;243664883/3415	4	[pita, miranda, ts, seed2-8]
miR-12a-5p	ENSG00000134769	DTNA	34887766;34884746/34891844;34884776/6572	4	[pita, miranda, ts, seed2-8]
miR-276b-5p	ENSG00000136098	NEK3	52152609;52153895;52148415;52144772;52151146;52151325/52152692;52153968;52148469;52144891;52151232;52151392/727	4	[pita, miranda, ts, seed2-8]
miR-281-5p	ENSG00000151704	KCNJ1	128838057/128839124/2539	4	[pita, miranda, ts, seed2-8]
bantam-3p	ENSG00000081189	MEF2C	88718241/88722603/6192	4	[pita, miranda, ts, seed2-8]
miR-276b-5p	ENSG00000141469	SLC14A1	45748376;45739528;45736633;45749778;45739163/45748425;45739662;45736648;45751176;45739310/2371	4	[pita, miranda, ts, seed2-8]
bantam-3p	ENSG00000157554	ERG	38380030/38383402/5034	4	[pita, miranda, ts, seed2-8]
miR-281-5p	ENSG00000189377	CXCL17	42432976;42428533/42433065;42428981/748	4	[pita, miranda, ts, seed2-8]
miR-276b-5p	ENSG00000127530	OR7C1	14789260/14799173/11290	4	[pita, miranda, ts, seed2-8]
miR-276b-5p	ENSG00000171903	CYP4F11	15912367/15913876/2877	4	[pita, miranda, ts, seed2-8]
miR-276b-5p	ENSG00000137509	PRCP	82823044/82824905/2940	4	[pita, miranda, ts, seed2-8]
miR-281-5p	ENSG00000085063	CD59	33703012/33710125/7555	4	[pita, miranda, ts, seed2-8]
miR-283	ENSG00000169398	PTK2	140657900/140659465/4955	4	[pita, miranda, ts, seed2-8]
bantam-3p	ENSG00000174059	CD34	207886539/207888103/2874	4	[pita, miranda, ts, seed2-8]
miR-283	ENSG00000085063	CD59	33708715/33710125/1970	4	[pita, miranda, ts, seed2-8]
miR-283	ENSG00000109819	PPARGC1A	23792021/23795821/6288	4	[pita, miranda, ts, seed2-8]
miR-283	ENSG00000134769	DTNA	34887766;34884746/34891274;34884776/5776	4	[pita, miranda, ts, seed2-8]
miR-8-5p	ENSG00000164116	GUCY1A1	155717215;155730030;155722038/155717302;155730445;155722192/1273	4	[pita, miranda, ts, seed2-8]
miR-281-5p	ENSG00000117020	AKT3	243657552;243683197;243664772/243660395;243683197;243664883/3415	4	[pita, miranda, ts, seed2-8]
miR-283	ENSG00000110756	HPS5	18279059/18279881/4147	4	[pita, miranda, ts, seed2-8]
miR-283	ENSG00000104164	BLOC1S6	45606515/45609710/4013	4	[pita, miranda, ts, seed2-8]
miR-8-5p	ENSG00000134769	DTNA	34887766;34884746/34891392;34884776/5912	4	[pita, miranda, ts, seed2-8]
miR-8-5p	ENSG00000115414	FN1	215360862/215361554/7952	4	[pita, miranda, ts, seed2-8]
miR-283	ENSG00000142875	PRKACB	84235306/84238494/4294	4	[pita, miranda, ts, seed2-8]
miR-276b-5p	ENSG00000169255	B3GALNT1	161084017/161085758/3380	4	[pita, miranda, ts, seed2-8]
miR-281-5p	ENSG00000166949	SMAD3	67190537/67195173/5866	4	[pita, miranda, ts, seed2-8]
miR-283	ENSG00000142875	PRKACB	84235306/84238494/4288	4	[pita, miranda, ts, seed2-8]
miR-281-5p	ENSG00000166949	SMAD3	67190537/67195173/5838	4	[pita, miranda, ts, seed2-8]
miR-12a-5p	ENSG00000189403	HMGB1	30456704/30461356/5456	4	[pita, miranda, ts, seed2-8]
miR-8-5p	ENSG00000115904	SOS1	38981549/38985823/8906	4	[pita, miranda, ts, seed2-8]
miR-283	ENSG00000142875	PRKACB	84235306/84238494/4240	4	[pita, miranda, ts, seed2-8]
miR-276b-5p	ENSG00000169255	B3GALNT1	161084303/161085872/2398	4	[pita, miranda, ts, seed2-8]
miR-281-5p	ENSG00000101076	HNF4A	44429666/44434596/6490	4	[pita, miranda, ts, seed2-8]
miR-12a-5p	ENSG00000169255	B3GALNT1	161083908/161085758/3256	4	[pita, miranda, ts, seed2-8]
miR-276b-5p	ENSG00000108679	LGALS3BP	78972970;78972470/78973323;78972704/1132	4	[pita, miranda, ts, seed2-8]
miR-306-5p	ENSG00000105989	WNT2	117297612;117300845;117315071;117275451/117297876;117301156;117315261;117278384/4205	4	[pita, miranda, ts, seed2-8]
bantam-3p	ENSG00000148175	STOM	121338987/121341201/3145	4	[pita, miranda, ts, seed2-8]
miR-8-5p	ENSG00000164619	BMPER	34143230;34153092;34085859/34143360;34154019;34086092/3114	4	[pita, miranda, ts, seed2-8]
miR-12a-5p	ENSG00000134769	DTNA	34887766;34884746/34891844;34884776/6490	4	[pita, miranda, ts, seed2-8]
miR-283	ENSG00000142875	PRKACB	84235306/84238494/4206	4	[pita, miranda, ts, seed2-8]
miR-281-5p	ENSG00000124343	XG	2814381/2816500/2943	4	[pita, miranda, ts, seed2-8]
bantam-3p	ENSG00000164093	PITX2	110620277/110620779/1889	4	[pita, miranda, ts, seed2-8]
miR-283	ENSG00000185352	HS6ST3	96833199/96839560/7073	4	[pita, miranda, ts, seed2-8]
miR-283	ENSG00000087245	MMP2	55505443/55505759/2469	4	[pita, miranda, ts, seed2-8]
miR-8-5p	ENSG00000007372	PAX6	31784779/31789933/6888	4	[pita, miranda, ts, seed2-8]
bantam-3p	ENSG00000079385	CEACAM1	42510889;42507314/42510901;42509228/3427	4	[pita, miranda, ts, seed2-8]
miR-8-5p	ENSG00000138685	FGF2	122892397/122898236/6775	4	[pita, miranda, ts, seed2-8]
miR-283	ENSG00000172901	LVRN	116025978;116010515;116022391;116014420;116005798;116012374;116015628;116021712;116015252/116027619;116010894;116022466;116014527;116005967;116012468;116015765;116021752;116015419/3676	4	[pita, miranda, ts, seed2-8]
miR-281-5p	ENSG00000112164	GLP1R	39086074/39091303/6682	4	[pita, miranda, ts, seed2-8]
miR-306-5p	ENSG00000140992	PDPK1	2597768/2603188/7184	4	[pita, miranda, ts, seed2-8]
miR-8-5p	ENSG00000124203	ZNF831	59254744/59259113/10953	4	[pita, miranda, ts, seed2-8]
miR-283	ENSG00000128641	MYO1B	191423961/191425389/5026	4	[pita, miranda, ts, seed2-8]
miR-276b-5p	ENSG00000070915	SLC12A3	56913406/56915850/5567	4	[pita, miranda, ts, seed2-8]
miR-8-5p	ENSG00000157554	ERG	38380027/38383402/4651	4	[pita, miranda, ts, seed2-8]
miR-306-5p	ENSG00000213853	EMP2	10528422/10532904/5097	4	[pita, miranda, ts, seed2-8]
miR-283	ENSG00000168906	MAT2A	85543039/85543608/1927	4	[pita, miranda, ts, seed2-8]
miR-276b-5p	ENSG00000137509	PRCP	82823044/82824905/2859	4	[pita, miranda, ts, seed2-8]
miR-8-5p	ENSG00000165195	PIGA	15324665;15325914;15319457;15325020/15324871;15326030;15321772;15325152/3246	4	[pita, miranda, ts, seed2-8]
miR-283	ENSG00000169398	PTK2	140669727;140789474;140846260;140743230;140702570;140800459;140769575;140762368;140658405;140752232;140818277;140793354;140761165;140764234;140700891;140818880;140744652;140686632;140674298;140864312;140739018;140846599;140830472;140668269;140717598;140706119;140675460;140746760;140664917;140735251;140803543/140669735;140789526;140846322;140743330;140702707;140800576;140769592;140762388;140659678…	4	[pita, miranda, ts, seed2-8]
miR-276b-5p	ENSG00000070915	SLC12A3	56913406/56915850/5540	4	[pita, miranda, ts, seed2-8]
miR-283	ENSG00000164022	AIMP1	106347693/106349183/2710	4	[pita, miranda, ts, seed2-8]
miR-283	ENSG00000184500	PROS1	93873136/93874378/3053	4	[pita, miranda, ts, seed2-8]
bantam-3p	ENSG00000136098	NEK3	52136800;52136116;52133689;52132651;52135729/52136882;52136259;52133815;52133226;52135863/3256	4	[pita, miranda, ts, seed2-8]
miR-283	ENSG00000136098	NEK3	52132639/52133141/2072	4	[pita, miranda, ts, seed2-8]
miR-306-5p	ENSG00000113389	NPR3	32786346/32791724/6380	4	[pita, miranda, ts, seed2-8]
bantam-3p	ENSG00000121064	SCPEP1	56991099;56996962;56985398;56988216;57000855;57002018;56994981;57006173;56998385;56995507;56987695/56991171;56997055;56985467;56988290;57000992;57002181;56995018;57006605;56998498;56995635;56987850/1725	4	[pita, miranda, ts, seed2-8]
miR-283	ENSG00000151617	EDNRA	147542619/147544954/4150	4	[pita, miranda, ts, seed2-8]
miR-8-5p	ENSG00000184381	PLA2G6	38132831;38123095;38129454;38113487;38115527;38126371;38143105;38139982;38120759;38145438;38111827;38116075;38147350;38134988;38112504/38133013;38123258;38129562;38113654;38115681;38126449;38143288;38140169;38120909;38145653;38112305;38116211;38147459;38135084;38112577/2807	4	[pita, miranda, ts, seed2-8]
miR-283	ENSG00000151617	EDNRA	147542619/147544954/4135	4	[pita, miranda, ts, seed2-8]
miR-276b-5p	ENSG00000278828	H3C10	27810485/27811300/1237	4	[pita, miranda, ts, seed2-8]
miR-8-5p	ENSG00000140992	PDPK1	2597768/2603188/7184	4	[pita, miranda, ts, seed2-8]
miR-12a-5p	ENSG00000134769	DTNA	34887766;34884746/34891398;34884776/6016	4	[pita, miranda, ts, seed2-8]
miR-8-5p	ENSG00000123992	DNPEP	219372043/219374291/3825	4	[pita, miranda, ts, seed2-8]
miR-283	ENSG00000203710	CR1	207639410/207641765/9937	4	[pita, miranda, ts, seed2-8]
miR-283	ENSG00000171988	JMJD1C	63167221/63168044/7901	4	[pita, miranda, ts, seed2-8]
miR-276b-5p	ENSG00000157554	ERG	38380027/38383402/5023	4	[pita, miranda, ts, seed2-8]
miR-283	ENSG00000170989	S1PR1	101240134/101241372/2713	4	[pita, miranda, ts, seed2-8]
miR-283	ENSG00000107518	ATRNL1	115944780/115948999/8746	4	[pita, miranda, ts, seed2-8]
miR-276b-5p	ENSG00000165895	ARHGAP42	100988802/100993941/8156	4	[pita, miranda, ts, seed2-8]
miR-8-5p	ENSG00000141646	SMAD4	51078468/51085045/8495	4	[pita, miranda, ts, seed2-8]
miR-12a-5p	ENSG00000164307	ERAP1	96760810/96763199/5495	4	[pita, miranda, ts, seed2-8]
miR-12a-5p	ENSG00000169255	B3GALNT1	161083930/161085758/4218	4	[pita, miranda, ts, seed2-8]
miR-8-5p	ENSG00000120008	WDR11	120901036;120903055;120886689;120880826;120889078;120904646;120905876;120883780;120904047;120900029;120889895;120890716;120885814;120902257;120878353;120873849;120905319;120908556/120901098;120903232;120886836;120880901;120889184;120904811;120906855;120883888;120904142;120900137;120890009;120890887;120885938;120902322;120878459;120873923;120905416;120909520/4954	4	[pita, miranda, ts, seed2-8]
miR-276b-5p	ENSG00000137509	PRCP	82823044/82824905/2770	4	[pita, miranda, ts, seed2-8]
miR-12a-5p	ENSG00000164924	YWHAZ	100918683/100920692/2974	4	[pita, miranda, ts, seed2-8]
miR-8-5p	ENSG00000138685	FGF2	122892397/122898236/6652	4	[pita, miranda, ts, seed2-8]
miR-8-5p	ENSG00000164619	BMPER	34143230;34153092;34062002;34085756;34058108/34143360;34154476;34062047;34086092;34058163/3610	4	[pita, miranda, ts, seed2-8]
miR-276b-5p	ENSG00000137509	PRCP	82823044/82824905/2760	4	[pita, miranda, ts, seed2-8]
miR-12a-5p	ENSG00000186951	PPARA	46235381/46243756/9965	4	[pita, miranda, ts, seed2-8]
miR-283	ENSG00000169083	AR	67723842/67730619/10667	4	[pita, miranda, ts, seed2-8]
miR-281-5p	ENSG00000151694	ADAM17	9509979;9521203;9491101;9502173;9517901;9489288;9505166;9527786;9526111;9497114;9535834;9492898;9493747;9518103;9494637;9523249;9536698/9510131;9521316;9491151;9502276;9517989;9490518;9505365;9527954;9526244;9497248;9535922;9492986;9493825;9518247;9494767;9523338;9536819/3488	4	[pita, miranda, ts, seed2-8]
miR-8-5p	ENSG00000072657	TRHDE	72663196/72670758/11047	4	[pita, miranda, ts, seed2-8]
miR-283	ENSG00000197563	PIGN	62112565/62113094/2367	4	[pita, miranda, ts, seed2-8]
bantam-3p	ENSG00000077782	FGFR1	38401560;38400215;38402894;38410894/38401636;38400788;38403095;38413627/6216	4	[pita, miranda, ts, seed2-8]
miR-281-5p	ENSG00000135744	AGT	230690776/230694410/5004	4	[pita, miranda, ts, seed2-8]
miR-12a-5p	ENSG00000168036	CTNNB1	41239343/41239743/2933	4	[pita, miranda, ts, seed2-8]
miR-276b-5p	ENSG00000137509	PRCP	82823044/82824905/2703	4	[pita, miranda, ts, seed2-8]
miR-8-5p	ENSG00000111846	GCNT2	10626608/10629368/4200	4	[pita, miranda, ts, seed2-8]
miR-283	ENSG00000096717	SIRT1	67916594/67918390/3295	4	[pita, miranda, ts, seed2-8]
bantam-3p	ENSG00000126016	AMOT	112774877/112778566/7613	4	[pita, miranda, ts, seed2-8]
miR-12a-5p	ENSG00000164116	GUCY1A1	155730030;155713098;155710723;155722038;155717159/155732347;155713583;155711251;155722192;155717302/4352	4	[pita, miranda, ts, seed2-8]
miR-8-5p	ENSG00000169255	B3GALNT1	161083902/161085758/3479	4	[pita, miranda, ts, seed2-8]
miR-276b-5p	ENSG00000169255	B3GALNT1	161083913/161085758/3433	4	[pita, miranda, ts, seed2-8]
miR-281-5p	ENSG00000113161	HMGCR	75356343;75355365;75354503;75344660;75351424;75358657;75359398;75360288;75350789;75350042;75351068;75350258;75359985;75359170;75355056;75347204/75356448;75355522;75354697;75345658;75351602;75358827;75359556;75364001;75350949;75350148;75351315;75350374;75360139;75359310;75355214;75347309/7379	4	[pita, miranda, ts, seed2-8]
miR-283	ENSG00000167207	NOD2	50716891;50722622;50715610;50729818;50716587;50731747;50723301;50719925;50725489/50716974;50722705;50715755;50729901;50716670;50734041;50723384;50720008;50725572/5494	4	[pita, miranda, ts, seed2-8]
miR-283	ENSG00000169031	COL4A3	227311871/227314792/8038	4	[pita, miranda, ts, seed2-8]
miR-8-5p	ENSG00000138061	CYP1B1	38067509/38070721/5218	4	[pita, miranda, ts, seed2-8]
miR-276b-5p	ENSG00000113161	HMGCR	75360343/75362089/4493	4	[pita, miranda, ts, seed2-8]
miR-8-5p	ENSG00000115414	FN1	215360862/215361554/7762	4	[pita, miranda, ts, seed2-8]
miR-281-5p	ENSG00000137801	THBS1	39595370/39599466/7789	4	[pita, miranda, ts, seed2-8]
miR-8-5p	ENSG00000134202	GSTM3	109733932/109737070/4046	4	[pita, miranda, ts, seed2-8]
miR-8-5p	ENSG00000115414	FN1	215361147/215361554/3720	4	[pita, miranda, ts, seed2-8]
miR-283	ENSG00000182326	C1S	7070652/7071032/2972	4	[pita, miranda, ts, seed2-8]
miR-283	ENSG00000169398	PTK2	140658405/140659465/4414	4	[pita, miranda, ts, seed2-8]
miR-283	ENSG00000142875	PRKACB	84235306/84238496/4306	4	[pita, miranda, ts, seed2-8]
miR-283	ENSG00000001084	GCLC	53512989/53514197/2356	4	[pita, miranda, ts, seed2-8]
miR-283	ENSG00000113441	LNPEP	97028534/97037513/12134	4	[pita, miranda, ts, seed2-8]
miR-283	ENSG00000115414	FN1	215360454/215361554/7898	4	[pita, miranda, ts, seed2-8]
miR-281-5p	ENSG00000139567	ACVRL1	51920894/51923359/4121	4	[pita, miranda, ts, seed2-8]
miR-281-5p	ENSG00000204217	BMPR2	202559947/202567749/12068	4	[pita, miranda, ts, seed2-8]
miR-8-5p	ENSG00000169255	B3GALNT1	161084297/161085872/1929	4	[pita, miranda, ts, seed2-8]
miR-276b-5p	ENSG00000150907	FOXO1	40555667;40559509/40559034;40559522/5779	4	[pita, miranda, ts, seed2-8]
miR-283	ENSG00000005471	ABCB4	87444862;87431404;87440199;87448634;87423849;87426750;87439667;87443319;87443663;87447034/87444975;87431565;87440402;87448687;87424052;87426920;87439837;87443444;87443773;87447205/2284	4	[pita, miranda, ts, seed2-8]
miR-283	ENSG00000100099	HPS4	26452083;26457859;26465455;26463917;26458445;26466226;26470719;26468551/26453404;26457967;26465551;26464826;26458577;26466262;26470832;26468623/3936	4	[pita, miranda, ts, seed2-8]
miR-12a-5p	ENSG00000169255	B3GALNT1	161084017/161085758/3380	4	[pita, miranda, ts, seed2-8]
miR-8-5p	ENSG00000099942	CRKL	20953206;20949846/20953747;20949927/2037	4	[pita, miranda, ts, seed2-8]
miR-281-5p	ENSG00000064225	ST3GAL6	98784945;98788036;98788326;98772849;98791841;98793675;98773920/98785040;98788222;98788463;98772916;98791993;98795254;98773983/2837	4	[pita, miranda, ts, seed2-8]
miR-276b-5p	ENSG00000137509	PRCP	82823044/82824905/2677	4	[pita, miranda, ts, seed2-8]
miR-276b-5p	ENSG00000137509	PRCP	82823044/82824905/2673	4	[pita, miranda, ts, seed2-8]
bantam-3p	ENSG00000177119	ANO6	45429312/45432351/5955	4	[pita, miranda, ts, seed2-8]
miR-283	ENSG00000116785	CFHR3	196793514/196795407/2934	4	[pita, miranda, ts, seed2-8]
miR-8-5p	ENSG00000120063	GNA13	65009289/65014256/6249	4	[pita, miranda, ts, seed2-8]
miR-8-5p	ENSG00000138185	ENTPD1	95866384/95877266/12493	4	[pita, miranda, ts, seed2-8]
miR-12a-5p	ENSG00000168036	CTNNB1	41239343/41239913/3087	4	[pita, miranda, ts, seed2-8]
miR-12a-5p	ENSG00000169255	B3GALNT1	161084303/161085872/2398	4	[pita, miranda, ts, seed2-8]
miR-283	ENSG00000142875	PRKACB	84235306/84238498/4513	4	[pita, miranda, ts, seed2-8]
miR-8-5p	ENSG00000148400	NOTCH1	136507955;136508870;136502001;136507305;136494444;136506716;136500552;136504673;136506527;136508232;136509733;136503182;136499112;136502272;136501748;136505310;136510653;136498899/136508139;136509071;136502088;136507437;136497558;136506973;136500847;136505104;136506639;136508385;136509961;136503330;136499259;136502488;136501913;136505881;136510792;136498996/9525	4	[pita, miranda, ts, seed2-8]
bantam-3p	ENSG00000064225	ST3GAL6	98784945;98788036;98788326;98772849;98791841;98793675;98773920/98785040;98788222;98788463;98772916;98791993;98795254;98773983/2837	4	[pita, miranda, ts, seed2-8]
miR-281-5p	ENSG00000151694	ADAM17	9488486/9490176/4391	4	[pita, miranda, ts, seed2-8]
miR-12a-5p	ENSG00000172572	PDE3A	20680272/20688583/12486	4	[pita, miranda, ts, seed2-8]
miR-12a-5p	ENSG00000168036	CTNNB1	41239343/41239913/3039	4	[pita, miranda, ts, seed2-8]
miR-8-5p	ENSG00000148400	NOTCH1	136494433/136496070/9568	4	[pita, miranda, ts, seed2-8]
miR-306-5p	ENSG00000116688	MFN2	12003992;12004509;12007053;12006538;12011496;12005711;12001982;12004825;12009592;12001799/12004118;12004613;12007249;12006693;12013500;12005931;12002103;12004927;12009726;12001836/4352	4	[pita, miranda, ts, seed2-8]
miR-8-5p	ENSG00000101670	LIPG	49590523/49599185/10418	4	[pita, miranda, ts, seed2-8]
miR-8-5p	ENSG00000124155	PIGT	45448244;45427438;45446643;45429481/45448581;45427545;45447816;45429670/2046	4	[pita, miranda, ts, seed2-8]
miR-283	ENSG00000135744	AGT	230705338;230704193;230692511;230702355;230696682/230705928;230704337;230694439;230703329;230696839/5410	4	[pita, miranda, ts, seed2-8]
miR-283	ENSG00000085063	CD59	33709996/33710125/678	4	[pita, miranda, ts, seed2-8]
miR-12a-5p	ENSG00000115415	STAT1	190908460/190908991/3145	4	[pita, miranda, ts, seed2-8]
miR-283	ENSG00000197563	PIGN	62102794;62084531;62090476;62085209;62146971;62074779;62095848;62145909;62148214;62106789;62106986;62088756;62138243;62101075;62138983;62082673;62072673;62105543;62143306;62045187;62140420/62102902;62084606;62090578;62085264;62147101;62074821;62095950;62146025;62148247;62106881;62107085;62088842;62138298;62101183;62139075;62082746;62072725;62105634;62143346;62045979;62140479/3184	4	[pita, miranda, ts, seed2-8]
miR-8-5p	ENSG00000085063	CD59	33703010/33710125/7724	4	[pita, miranda, ts, seed2-8]
miR-12a-5p	ENSG00000143970	ASXL2	25733753/25742028/12849	4	[pita, miranda, ts, seed2-8]
miR-12a-5p	ENSG00000168036	CTNNB1	41239343/41239970/3195	4	[pita, miranda, ts, seed2-8]
miR-8-5p	ENSG00000169836	TACR3	103586031/103589681/5359	4	[pita, miranda, ts, seed2-8]
miR-276b-5p	ENSG00000203852	H3C15	149853066/149854274/1656	4	[pita, miranda, ts, seed2-8]
miR-12a-5p	ENSG00000185551	NR2F2	96337623/96340263/3501	4	[pita, miranda, ts, seed2-8]
miR-306-5p	ENSG00000142892	PIGK	77088989/77092373/4601	4	[pita, miranda, ts, seed2-8]
miR-276b-5p	ENSG00000146535	GNA12	2728561/2731180/3918	4	[pita, miranda, ts, seed2-8]
miR-283	ENSG00000100644	HIF1A	61746940/61748258/3555	4	[pita, miranda, ts, seed2-8]
bantam-3p	ENSG00000166317	SYNPO2L	73644886/73646717/4873	4	[pita, miranda, ts, seed2-8]
miR-283	ENSG00000169398	PTK2	140658402/140659465/3279	4	[pita, miranda, ts, seed2-8]
miR-283	ENSG00000142875	PRKACB	84235306/84238498/4481	4	[pita, miranda, ts, seed2-8]
miR-283	ENSG00000141469	SLC14A1	45749952/45752520/3917	4	[pita, miranda, ts, seed2-8]
miR-12a-5p	ENSG00000170558	CDH2	27951081/27952152/3737	4	[pita, miranda, ts, seed2-8]
miR-283	ENSG00000170989	S1PR1	101240134/101241189/2636	4	[pita, miranda, ts, seed2-8]
miR-8-5p	ENSG00000164619	BMPER	34153092;34058059;34143230;34062002;34046328;34085756;34078857;34055163;34051861/34153909;34058163;34143360;34062047;34046405;34086092;34079186;34055303;34051970/2675	4	[pita, miranda, ts, seed2-8]
miR-281-5p	ENSG00000125510	OPRL1	64098800/64100633/3402	4	[pita, miranda, ts, seed2-8]
miR-8-5p	ENSG00000164619	BMPER	34078950;34143230;34153092;34085756/34079186;34143360;34154460;34086092/2799	4	[pita, miranda, ts, seed2-8]
miR-8-5p	ENSG00000148400	NOTCH1	136494433/136496070/9454	4	[pita, miranda, ts, seed2-8]
miR-8-5p	ENSG00000113389	NPR3	32786346/32791720/7457	4	[pita, miranda, ts, seed2-8]
miR-8-5p	ENSG00000148400	NOTCH1	136494433/136496070/9448	4	[pita, miranda, ts, seed2-8]
miR-8-5p	ENSG00000148400	NOTCH1	136517752;136517272;136507305;136506716;136513021;136502001;136509733;136508870;136519443;136508232;136514510;136499112;136498899;136507955;136515290;136504673;136503182;136515981;136513392;136515483;136501748;136518591;136500552;136510653;136506527;136494433;136518137;136511152;136505310;136502272/136517937;136517385;136507437;136506973;136513134;136502088;136509961;136509071;136519543;136508385…	4	[pita, miranda, ts, seed2-8]
miR-276b-5p	ENSG00000082805	ERC1	1490231/1495924/9202	4	[pita, miranda, ts, seed2-8]
miR-281-5p	ENSG00000113161	HMGCR	75360343/75364001/6777	4	[pita, miranda, ts, seed2-8]
miR-276b-5p	ENSG00000070831	CDC42	22086882/22090770/4466	4	[pita, miranda, ts, seed2-8]
miR-8-5p	ENSG00000143494	VASH2	212967127/212969249/2960	4	[pita, miranda, ts, seed2-8]
miR-8-5p	ENSG00000164116	GUCY1A1	155730232/155730432/2656	4	[pita, miranda, ts, seed2-8]
miR-276b-5p	ENSG00000113161	HMGCR	75356343;75355365;75354503;75344660;75351424;75358657;75359398;75360288;75350789;75350042;75351068;75350258;75359985;75359170;75355056;75347204/75356448;75355522;75354697;75345658;75351602;75358827;75359556;75364001;75350949;75350148;75351315;75350374;75360139;75359310;75355214;75347309/7379	4	[pita, miranda, ts, seed2-8]
miR-12a-5p	ENSG00000106546	AHR	17345251;17343065/17346152;17343853/4820	4	[pita, miranda, ts, seed2-8]
miR-276b-5p	ENSG00000196712	NF1	31219005;31214451;31230260;31248984;31223444;31181710;31201037;31232073;31235918;31229025;31226435;31206240;31221850;31200422;31249955;31182508;31233002;31232700;31201411;31227523;31181435;31230842;31229835;31235611;31227218;31225095/31219118;31214585;31230382;31249119;31223567;31181785;31201159;31232189;31236021;31229465;31226684;31206371;31221929;31200595;31254292;31182665;31233213;31232881;312…	4	[pita, miranda, ts, seed2-8]
miR-12a-5p	ENSG00000169255	B3GALNT1	161083913/161085758/3433	4	[pita, miranda, ts, seed2-8]
miR-12a-5p	ENSG00000138448	ITGAV	186677293/186680897/6903	4	[pita, miranda, ts, seed2-8]
miR-8-5p	ENSG00000169255	B3GALNT1	161083901/161085758/2736	4	[pita, miranda, ts, seed2-8]
bantam-3p	ENSG00000064225	ST3GAL6	98788036;98791841;98784945;98772813;98770879;98773920;98756419;98793675;98768430;98788326/98788222;98791993;98785040;98772916;98770956;98773983;98756540;98794393;98768529;98788463/2109	4	[pita, miranda, ts, seed2-8]
miR-283	ENSG00000143970	ASXL2	25733753/25742028/12849	4	[pita, miranda, ts, seed2-8]
bantam-3p	ENSG00000185010	F8	154930153;154961075;154956957;154953892;154984687;154987237;154965970;154977352;154996973;154999479;154969331;154966426;154992936/154931676;154961168;154957171;154954042;154984803;154987305;154966141;154977441;154997095;154999529;154969552;154966687;154993148/3658	4	[pita, miranda, ts, seed2-8]
miR-283	ENSG00000143248	RGS5	163142299/163147341/5812	4	[pita, miranda, ts, seed2-8]
miR-281-5p	ENSG00000085063	CD59	33703010/33710125/7724	4	[pita, miranda, ts, seed2-8]
miR-283	ENSG00000175344	CHRNA7	32168459/32173018/6149	4	[pita, miranda, ts, seed2-8]
miR-306-5p	ENSG00000134516	DOCK2	170067510;170056684;170027863;170045816;170081842;170078975;170018960;170055305;170075947;170082796;170069137;169997998;170036515;170041055;170050256;170008688;170080163;170057580;170008497;170077710;170042013;170047510;170034399/170067686;170056768;170027948;170045905;170081984;170079146;170019108;170055386;170076084;170082934;170069220;169998024;170036555;170041145;170050397;170008746;170080283…	4	[pita, miranda, ts, seed2-8]
miR-283	ENSG00000085063	CD59	33709929/33710125/758	4	[pita, miranda, ts, seed2-8]
miR-281-5p	ENSG00000128917	DLL4	40938035/40939073/3426	4	[pita, miranda, ts, seed2-8]
bantam-3p	ENSG00000112715	VEGFA	43784629/43786487/3535	4	[pita, miranda, ts, seed2-8]
miR-281-5p	ENSG00000117020	AKT3	243657536/243660376/3417	4	[pita, miranda, ts, seed2-8]
miR-283	ENSG00000182326	C1S	7070652/7071032/2682	4	[pita, miranda, ts, seed2-8]
miR-281-5p	ENSG00000075340	ADD2	70656784/70663424/9290	4	[pita, miranda, ts, seed2-8]
miR-276b-5p	ENSG00000082805	ERC1	1490231/1495924/9118	4	[pita, miranda, ts, seed2-8]
miR-8-5p	ENSG00000114209	PDCD10	167683910/167684307/1360	4	[pita, miranda, ts, seed2-8]
miR-276b-5p	ENSG00000108679	LGALS3BP	78971238/78972462/1961	4	[pita, miranda, ts, seed2-8]
miR-8-5p	ENSG00000085063	CD59	33703010/33710125/7563	4	[pita, miranda, ts, seed2-8]
miR-281-5p	ENSG00000170962	PDGFD	103907189/103909693/4052	4	[pita, miranda, ts, seed2-8]
miR-8-5p	ENSG00000121410	A1BG	58345183/58347021/3382	4	[pita, miranda, ts, seed2-8]
miR-276b-5p	ENSG00000094916	CBX5	54230942/54241754/11546	4	[pita, miranda, ts, seed2-8]
bantam-3p	ENSG00000162769	FLVCR1	212895291/212899363/5919	4	[pita, miranda, ts, seed2-8]
bantam-3p	ENSG00000197563	PIGN	62138983;62088756;62148214;62082673;62084531;62106986;62114561;62138243;62072673;62090476;62085209;62095848;62145909;62109834;62143306;62044240;62113134;62074779;62146971;62106789;62102794;62101075;62140420;62105543/62139075;62088842;62148247;62082746;62084606;62107085;62114639;62138298;62072725;62090578;62085264;62095950;62146025;62109973;62143346;62045979;62113316;62074821;62147101;62106881;621…	4	[pita, miranda, ts, seed2-8]
miR-8-5p	ENSG00000189403	HMGB1	30459850/30461356/2319	4	[pita, miranda, ts, seed2-8]
miR-281-5p	ENSG00000113161	HMGCR	75360343/75364001/6621	4	[pita, miranda, ts, seed2-8]
miR-283	ENSG00000165240	ATP7A	78046571/78050395/8492	4	[pita, miranda, ts, seed2-8]
miR-283	ENSG00000118515	SGK1	134214954/134215054/267	4	[pita, miranda, ts, seed2-8]
miR-12a-5p	ENSG00000168036	CTNNB1	41239134;41238382/41239904;41238445/3197	4	[pita, miranda, ts, seed2-8]
bantam-3p	ENSG00000158869	FCER1G	161220531/161220699/551	4	[pita, miranda, ts, seed2-8]
miR-306-5p	ENSG00000204427	ABHD16A	31693359;31701274;31693027;31689581;31689015;31687498;31687642;31686959;31702074;31688723;31688249;31696948;31688041;31690078;31690539;31687824;31691579;31691804;31700942/31693432;31701340;31693149;31689704;31689119;31687544;31687740;31687295;31702089;31688786;31688305;31697033;31688103;31690127;31690602;31687900;31691680;31691918;31701028/2260	4	[pita, miranda, ts, seed2-8]
miR-8-5p	ENSG00000169398	PTK2	140669727;140789474;140846260;140743230;140702570;140800459;140769575;140762368;140658405;140752232;140818277;140793354;140761165;140764234;140700891;140818880;140744652;140686632;140674298;140864312;140739018;140846599;140830472;140668269;140717598;140706119;140675460;140746760;140664917;140735251;140803543/140669735;140789526;140846322;140743330;140702707;140800576;140769592;140762388;140659678…	4	[pita, miranda, ts, seed2-8]
miR-8-5p	ENSG00000149212	SESN3	95165513/95173254/9563	4	[pita, miranda, ts, seed2-8]
miR-12a-5p	ENSG00000145715	RASA1	87390884/87391931/3776	4	[pita, miranda, ts, seed2-8]
miR-8-5p	ENSG00000168743	NPNT	105970630/105971670/1354	4	[pita, miranda, ts, seed2-8]
miR-281-5p	ENSG00000071575	TRIB2	12740795/12742734/2778	4	[pita, miranda, ts, seed2-8]
miR-8-5p	ENSG00000164116	GUCY1A1	155730232/155732349/4400	4	[pita, miranda, ts, seed2-8]
miR-306-5p	ENSG00000101292	PROKR2	5299291/5302039/4057	4	[pita, miranda, ts, seed2-8]
miR-8-5p	ENSG00000001561	ENPP4	46143641/46146688/4644	4	[pita, miranda, ts, seed2-8]
miR-281-5p	ENSG00000185591	SP1	53411241/53416446/7680	4	[pita, miranda, ts, seed2-8]
miR-283	ENSG00000196712	NF1	31219005;31214451;31230260;31248984;31223444;31181710;31201037;31232073;31235918;31229025;31226435;31206240;31221850;31200422;31249955;31182508;31233002;31232700;31201411;31227523;31181435;31230842;31229835;31235611;31227218;31225095/31219118;31214585;31230382;31249119;31223567;31181785;31201159;31232189;31236021;31229465;31226684;31206371;31221929;31200595;31254292;31182665;31233213;31232881;312…	4	[pita, miranda, ts, seed2-8]
miR-281-5p	ENSG00000080618	CPB2	46068528/46073469/5585	4	[pita, miranda, ts, seed2-8]
miR-8-5p	ENSG00000062598	ELMO2	46366050;46368891/46367560;46370175/4121	4	[pita, miranda, ts, seed2-8]
miR-8-5p	ENSG00000148400	NOTCH1	136502272;136499112;136500552;136501748;136494433;136498899;136502001/136502695;136499259;136500847;136501913;136497558;136498996;136502088/9855	4	[pita, miranda, ts, seed2-8]
miR-12a-5p	ENSG00000168036	CTNNB1	41239343/41239900/3249	4	[pita, miranda, ts, seed2-8]
miR-283	ENSG00000142875	PRKACB	84235306/84238498/4200	4	[pita, miranda, ts, seed2-8]
miR-276b-5p	ENSG00000151702	FLI1	128810989/128813266/3427	4	[pita, miranda, ts, seed2-8]
miR-283	ENSG00000134769	DTNA	34887766;34884746/34891274;34884776/5154	4	[pita, miranda, ts, seed2-8]
miR-8-5p	ENSG00000013016	EHD3	31266705/31269451/4825	4	[pita, miranda, ts, seed2-8]
miR-8-5p	ENSG00000164116	GUCY1A1	155730030;155717215;155722038/155730442;155717302;155722192/1282	4	[pita, miranda, ts, seed2-8]
miR-8-5p	ENSG00000168505	GBX2	236165236/236165913/2140	4	[pita, miranda, ts, seed2-8]
miR-8-5p	ENSG00000112658	SRF	43179191/43181506/4231	4	[pita, miranda, ts, seed2-8]
miR-281-5p	ENSG00000185591	SP1	53411241/53416446/7603	4	[pita, miranda, ts, seed2-8]
miR-281-5p	ENSG00000117707	PROX1	214035835/214041510/8468	4	[pita, miranda, ts, seed2-8]
miR-276b-5p	ENSG00000151702	FLI1	128810989/128813267/3859	4	[pita, miranda, ts, seed2-8]
miR-8-5p	ENSG00000109756	RAPGEF2	159358140/159360169/6949	4	[pita, miranda, ts, seed2-8]
miR-276b-5p	ENSG00000151702	FLI1	128810989/128813267/3825	4	[pita, miranda, ts, seed2-8]
miR-8-5p	ENSG00000070495	JMJD6	76712832/76716685/5303	4	[pita, miranda, ts, seed2-8]
miR-8-5p	ENSG00000115414	FN1	215360865/215361554/8390	4	[pita, miranda, ts, seed2-8]
miR-8-5p	ENSG00000274750	H3C6	26225566/26227473/2679	4	[pita, miranda, ts, seed2-8]
miR-283	ENSG00000085063	CD59	33710005/33710125/686	4	[pita, miranda, ts, seed2-8]
miR-281-5p	ENSG00000113161	HMGCR	75360343/75364001/6520	4	[pita, miranda, ts, seed2-8]
miR-306-5p	ENSG00000136631	VPS45	150068640;150110496;150081884;150077094;150092302;150072166;150081342;150082716;150091937;150077669;150076233;150144709;150076916;150093527/150068764;150110627;150081997;150077231;150092409;150072226;150081476;150082883;150092095;150077779;150076312;150145210;150076984;150093648/2192	4	[pita, miranda, ts, seed2-8]
miR-306-5p	ENSG00000178732	GP5	194394821/194396599/3534	4	[pita, miranda, ts, seed2-8]
miR-283	ENSG00000143248	RGS5	163142299/163147341/5670	4	[pita, miranda, ts, seed2-8]
miR-8-5p	ENSG00000169255	B3GALNT1	161084265/161085758/3325	4	[pita, miranda, ts, seed2-8]
miR-281-5p	ENSG00000085063	CD59	33703010/33710125/7563	4	[pita, miranda, ts, seed2-8]
miR-283	ENSG00000007908	SELE	169725729;169722641/169725743;169724509/3576	4	[pita, miranda, ts, seed2-8]
miR-281-5p	ENSG00000101670	LIPG	49590523/49599185/10418	4	[pita, miranda, ts, seed2-8]
miR-281-5p	ENSG00000164308	ERAP2	96902274;96903377;96917462;96913317;96900217;96915688;96912637;96909580;96908961;96901506/96902353;96903560;96917905;96913457;96900245;96915769;96912798;96909809;96909117;96901681/3434	4	[pita, miranda, ts, seed2-8]
bantam-3p	ENSG00000168743	NPNT	105968991/105971671/4561	4	[pita, miranda, ts, seed2-8]
miR-8-5p	ENSG00000110756	HPS5	18278676/18279881/4840	4	[pita, miranda, ts, seed2-8]
miR-12a-5p	ENSG00000138685	FGF2	122892397/122895464/3880	4	[pita, miranda, ts, seed2-8]
miR-8-5p	ENSG00000169255	B3GALNT1	161083934/161085758/3398	4	[pita, miranda, ts, seed2-8]
miR-283	ENSG00000169398	PTK2	140658382/140659465/4415	4	[pita, miranda, ts, seed2-8]
miR-276b-5p	ENSG00000141646	SMAD4	51078468/51085042/8772	4	[pita, miranda, ts, seed2-8]
miR-283	ENSG00000140463	BBS4	72731555;72709739;72724528;72735113;72712244;72715291;72727940;72731305;72737478;72722789;72716778;72735825;72736762;72729616/72731726;72709779;72724655;72735182;72712307;72715402;72727994;72731457;72738087;72722847;72716850;72735966;72736963;72729684/2055	4	[pita, miranda, ts, seed2-8]
miR-306-5p	ENSG00000177000	MTHFR	11785723/11790679/7018	4	[pita, miranda, ts, seed2-8]
miR-283	ENSG00000132466	ANKRD17	73073376/73076230/10797	4	[pita, miranda, ts, seed2-8]
bantam-3p	ENSG00000070831	CDC42	22091518/22101360/10598	4	[pita, miranda, ts, seed2-8]
miR-8-5p	ENSG00000169255	B3GALNT1	161085167/161085758/2224	4	[pita, miranda, ts, seed2-8]
miR-12a-5p	ENSG00000180914	OXTR	8750381/8752976/4387	4	[pita, miranda, ts, seed2-8]
bantam-3p	ENSG00000105855	ITGB8	20409998/20415754/8974	4	[pita, miranda, ts, seed2-8]
bantam-3p	ENSG00000107862	GBF1	102380506;102366383;102379521;102370384;102367478;102382056;102376935;102368739;102370707;102379853;102369861;102362475;102380249;102363256;102376272;102381127;102361718;102367114;102363710;102369711;102375359;102365397;102370174;102368218;102376560;102369211;102379284;102361087/102380686;102366506;102379651;102370478;102367560;102382882;102377140;102368832;102370860;102379954;102369984;102362664…	4	[pita, miranda, ts, seed2-8]
miR-281-5p	ENSG00000107862	GBF1	102380506;102366383;102379521;102370384;102367478;102382056;102376935;102368739;102370707;102379853;102369861;102362475;102380249;102363256;102376272;102381127;102361718;102367114;102363710;102369711;102375359;102365397;102370174;102368218;102376560;102369211;102379284;102361087/102380686;102366506;102379651;102370478;102367560;102382882;102377140;102368832;102370860;102379954;102369984;102362664…	4	[pita, miranda, ts, seed2-8]
miR-8-5p	ENSG00000124155	PIGT	45431172;45429481;45427438/45431335;45429670;45427545/473	4	[pita, miranda, ts, seed2-8]
miR-276b-5p	ENSG00000142875	PRKACB	84235306/84238494/4294	4	[pita, miranda, ts, seed2-8]
bantam-3p	ENSG00000070831	CDC42	22091518/22101360/10503	4	[pita, miranda, ts, seed2-8]
miR-276b-5p	ENSG00000142875	PRKACB	84235306/84238494/4288	4	[pita, miranda, ts, seed2-8]
miR-276b-5p	ENSG00000169255	B3GALNT1	161083902/161085758/3479	4	[pita, miranda, ts, seed2-8]
miR-281-5p	ENSG00000158856	DMTN	22081464/22082524/2772	4	[pita, miranda, ts, seed2-8]
miR-276b-5p	ENSG00000142875	PRKACB	84235306/84238494/4240	4	[pita, miranda, ts, seed2-8]
miR-8-5p	ENSG00000099139	PCSK5	76193353/76195889/5756	4	[pita, miranda, ts, seed2-8]
miR-276b-5p	ENSG00000142875	PRKACB	84235306/84238494/4206	4	[pita, miranda, ts, seed2-8]
miR-12a-5p	ENSG00000177119	ANO6	45412625;45421071;45431250;45422957;45416789/45412659;45421273;45432333;45423062;45416904/3674	4	[pita, miranda, ts, seed2-8]
miR-12a-5p	ENSG00000168036	CTNNB1	41239343/41239902/3388	4	[pita, miranda, ts, seed2-8]
miR-281-5p	ENSG00000176896	TCEANC	13667684;13680489;13681139;13666318/13668383;13680598;13681964;13666470/2607	4	[pita, miranda, ts, seed2-8]
miR-276b-5p	ENSG00000185352	HS6ST3	96833199/96839560/7073	4	[pita, miranda, ts, seed2-8]
bantam-3p	ENSG00000020181	ADGRA2	37842356/37844896/6944	4	[pita, miranda, ts, seed2-8]
miR-283	ENSG00000142892	PIGK	77153536/77154435/1926	4	[pita, miranda, ts, seed2-8]
miR-306-5p	ENSG00000164171	ITGA2	53090600/53094779/7843	4	[pita, miranda, ts, seed2-8]
bantam-3p	ENSG00000143178	TBX19	168313003/168314426/2985	4	[pita, miranda, ts, seed2-8]
miR-12a-5p	ENSG00000173083	HPSE	83292461/83295343/4652	4	[pita, miranda, ts, seed2-8]
miR-281-5p	ENSG00000147383	NSDHL	152869117/152869729/1833	4	[pita, miranda, ts, seed2-8]
miR-276b-5p	ENSG00000169255	B3GALNT1	161084297/161085872/1929	4	[pita, miranda, ts, seed2-8]
miR-283	ENSG00000143970	ASXL2	25737692/25742028/8886	4	[pita, miranda, ts, seed2-8]
miR-281-5p	ENSG00000135365	PHF21A	45929319/45933967/7451	4	[pita, miranda, ts, seed2-8]
miR-12a-5p	ENSG00000168036	CTNNB1	41239343/41239900/3036	4	[pita, miranda, ts, seed2-8]
miR-281-5p	ENSG00000139567	ACVRL1	51920894/51923361/4177	4	[pita, miranda, ts, seed2-8]
miR-8-5p	ENSG00000108946	PRKAR1A	68530450/68533423/4327	4	[pita, miranda, ts, seed2-8]
miR-283	ENSG00000067533	RRP15	218331092/218337983/7765	4	[pita, miranda, ts, seed2-8]
miR-281-5p	ENSG00000169083	AR	67686044;67694673/67686126;67696075/3532	4	[pita, miranda, ts, seed2-8]
miR-276b-5p	ENSG00000198734	F5	169511951/169514312/9132	4	[pita, miranda, ts, seed2-8]
miR-8-5p	ENSG00000198954	KIFBP	69008841;69000425;69005732;69005046;69010900;69015541/69008925;69000522;69005915;69005125;69011015;69016978/2601	4	[pita, miranda, ts, seed2-8]
bantam-3p	ENSG00000100490	CDKL1	50331927/50332659/2209	4	[pita, miranda, ts, seed2-8]
miR-306-5p	ENSG00000151704	KCNJ1	128836315/128839124/4074	4	[pita, miranda, ts, seed2-8]
miR-281-5p	ENSG00000158856	DMTN	22081464/22082524/2658	4	[pita, miranda, ts, seed2-8]
miR-375	ENSG00000144895	EIF2A	150568013;150571958;150575649;150583846;150583200;150581618;150568176;150567928/150568046;150572529;150575762;150584242;150583265;150581746;150568292;150567929/1906	4	[pita, miranda, ts, seed2-8]
bantam-3p	ENSG00000185352	HS6ST3	96833199/96839560/7073	4	[pita, miranda, ts, seed2-8]
miR-375	ENSG00000172572	PDE3A	20680272/20688583/12486	4	[pita, miranda, ts, seed2-8]
miR-12a-5p	ENSG00000173083	HPSE	83292524/83293570/2544	4	[pita, miranda, ts, seed2-8]
miR-276b-5p	ENSG00000186951	PPARA	46235381/46243756/9965	4	[pita, miranda, ts, seed2-8]
miR-283	ENSG00000164171	ITGA2	53078772;53075061;53073118;53070109;53090519;53074385;53083340;53086952;53081592;53060901;53080511;53064912;53072613;53067118;53058025;53075221;53059874;53055984;53089946;53062786;53055538;53051437;53071938;53065841/53078874;53075137;53073259;53070260;53090834;53074477;53083453;53087041;53081696;53061046;53080621;53065115;53072695;53067257;53058101;53075304;53060012;53056149;53090062;53062929;530…	4	[pita, miranda, ts, seed2-8]
miR-276b-5p	ENSG00000144677	CTDSPL	37980868/37984469/4753	4	[pita, miranda, ts, seed2-8]
miR-281-5p	ENSG00000158856	DMTN	22081464/22082524/2601	4	[pita, miranda, ts, seed2-8]
miR-283	ENSG00000091513	TF	133778621/133796641/20166	4	[pita, miranda, ts, seed2-8]
miR-276b-5p	ENSG00000171903	CYP4F11	15912370/15913876/2908	4	[pita, miranda, ts, seed2-8]
miR-283	ENSG00000007908	SELE	169725729;169722641/169725743;169724509/3389	4	[pita, miranda, ts, seed2-8]
miR-12a-5p	ENSG00000113161	HMGCR	75356343;75355365;75354503;75344660;75351424;75358657;75359398;75360288;75350789;75350042;75351068;75350258;75359985;75359170;75355056;75347204/75356448;75355522;75354697;75345658;75351602;75358827;75359556;75364001;75350949;75350148;75351315;75350374;75360139;75359310;75355214;75347309/7379	4	[pita, miranda, ts, seed2-8]
miR-12a-5p	ENSG00000168036	CTNNB1	41239343/41239960/3283	4	[pita, miranda, ts, seed2-8]
miR-281-5p	ENSG00000089041	P2RX7	121184803/121188032/5113	4	[pita, miranda, ts, seed2-8]
miR-12a-5p	ENSG00000173083	HPSE	83292461/83295343/4581	4	[pita, miranda, ts, seed2-8]
miR-8-5p	ENSG00000062598	ELMO2	46366050/46367359/3678	4	[pita, miranda, ts, seed2-8]
miR-8-5p	ENSG00000062598	ELMO2	46366050/46367359/3666	4	[pita, miranda, ts, seed2-8]
miR-283	ENSG00000115414	FN1	215360458/215361554/8524	4	[pita, miranda, ts, seed2-8]
miR-306-5p	ENSG00000156052	GNAQ	77716097/77721322/6882	4	[pita, miranda, ts, seed2-8]
miR-306-5p	ENSG00000145936	KCNMB1	170374671/170378703/4742	4	[pita, miranda, ts, seed2-8]
miR-12a-5p	ENSG00000134769	DTNA	34887766;34884746/34891207;34884776/4685	4	[pita, miranda, ts, seed2-8]
miR-281-5p	ENSG00000182489	XKRX	100913445/100914337/2856	4	[pita, miranda, ts, seed2-8]
miR-283	ENSG00000094916	CBX5	54230942/54241754/11546	4	[pita, miranda, ts, seed2-8]
miR-8-5p	ENSG00000164619	BMPER	34153274/34156427/5287	4	[pita, miranda, ts, seed2-8]
miR-8-5p	ENSG00000109775	UFSP2	185399537/185400391/2361	4	[pita, miranda, ts, seed2-8]
miR-12a-5p	ENSG00000104490	NCALD	101687895/101689308/2289	4	[pita, miranda, ts, seed2-8]
miR-8-5p	ENSG00000183044	ABAT	8781431/8784570/4779	4	[pita, miranda, ts, seed2-8]
miR-306-5p	ENSG00000169083	AR	67728674;67723842/67730619;67725636/7630	4	[pita, miranda, ts, seed2-8]
miR-276b-5p	ENSG00000196712	NF1	31374156/31377675/12373	4	[pita, miranda, ts, seed2-8]
miR-306-5p	ENSG00000116688	MFN2	12001982;11998988;12004509;12005711;12011496;12001401;11992555;11997297;12001769;12006538;12007053;11998770;11992287;12004825;11996156;12003992;12009592/12002103;11999095;12004613;12005931;12013500;12001554;11992690;11997421;12001836;12006693;12007249;11998878;11992463;12004927;11996318;12004118;12009726/4580	4	[pita, miranda, ts, seed2-8]
miR-283	ENSG00000164022	AIMP1	106347693/106349208/2359	4	[pita, miranda, ts, seed2-8]
miR-276b-5p	ENSG00000142875	PRKACB	84235306/84238496/4306	4	[pita, miranda, ts, seed2-8]
miR-8-5p	ENSG00000105852	PON3	95362760;95359946;95372173;95390154;95363863;95362362;95367362;95394644/95362841;95360131;95372338;95390209;95364063;95362490;95367488;95394669/1127	4	[pita, miranda, ts, seed2-8]
miR-281-5p	ENSG00000005249	PRKAR2B	107159583/107161811/3689	4	[pita, miranda, ts, seed2-8]
miR-281-5p	ENSG00000158856	DMTN	22081464/22082524/2551	4	[pita, miranda, ts, seed2-8]
miR-283	ENSG00000007908	SELE	169725729;169722640/169725743;169724509/3875	4	[pita, miranda, ts, seed2-8]
bantam-3p	ENSG00000144677	CTDSPL	37980868/37984469/4753	4	[pita, miranda, ts, seed2-8]
miR-283	ENSG00000135744	AGT	230709107;230692511;230696682;230705933;230704193;230702355/230709394;230694439;230696839;230706200;230704337;230703329/5135	4	[pita, miranda, ts, seed2-8]
miR-8-5p	ENSG00000198954	KIFBP	69010900;69015541;69008841;69015358;69006866/69011015;69016978;69008925;69015436;69006929/2625	4	[pita, miranda, ts, seed2-8]
miR-281-5p	ENSG00000158856	DMTN	22081464/22082524/2508	4	[pita, miranda, ts, seed2-8]
miR-276b-5p	ENSG00000144677	CTDSPL	37980868/37984469/4640	4	[pita, miranda, ts, seed2-8]
miR-8-5p	ENSG00000130234	ACE2	15557039/15561904/7587	4	[pita, miranda, ts, seed2-8]
miR-281-5p	ENSG00000166145	SPINT1	40856976/40858207/3056	4	[pita, miranda, ts, seed2-8]
miR-276b-5p	ENSG00000136111	TBC1D4	75283503/75286791/6656	4	[pita, miranda, ts, seed2-8]
miR-276b-5p	ENSG00000075340	ADD2	70675093/70676708/3776	4	[pita, miranda, ts, seed2-8]
miR-283	ENSG00000134769	DTNA	34887766;34884746/34891844;34884776/6572	4	[pita, miranda, ts, seed2-8]
miR-283	ENSG00000101292	PROKR2	5299291/5302039/4057	4	[pita, miranda, ts, seed2-8]
miR-12a-5p	ENSG00000124564	SLC17A3	25855144;25849913;25850048/25855194;25849952;25850877/1362	4	[pita, miranda, ts, seed2-8]
miR-283	ENSG00000136098	NEK3	52132647/52133141/2128	4	[pita, miranda, ts, seed2-8]
miR-283	ENSG00000197563	PIGN	62135741/62138238/3891	4	[pita, miranda, ts, seed2-8]
miR-283	ENSG00000138685	FGF2	122892397/122898236/6775	4	[pita, miranda, ts, seed2-8]
miR-8-5p	ENSG00000134202	GSTM3	109733937/109737070/4122	4	[pita, miranda, ts, seed2-8]
miR-276b-5p	ENSG00000169255	B3GALNT1	161083901/161085758/2736	4	[pita, miranda, ts, seed2-8]
miR-8-5p	ENSG00000146374	RSPO3	127196008/127199481/4815	4	[pita, miranda, ts, seed2-8]
miR-281-5p	ENSG00000107862	GBF1	102358506;102370707;102369211;102366383;102369861;102379521;102365397;102368739;102380506;102370174;102359270;102362475;102376272;102363710;102367085;102376560;102369711;102358039;102361718;102353650;102381127;102379284;102375359;102367478;102368218;102382056;102360184;102376935;102380249;102370384;102379853;102361022;102363256/102358729;102370860;102369387;102366506;102369984;102379651;102365599…	4	[pita, miranda, ts, seed2-8]
miR-276b-5p	ENSG00000142875	PRKACB	84235306/84238498/4513	4	[pita, miranda, ts, seed2-8]
bantam-3p	ENSG00000081189	MEF2C	88718274/88722603/5936	4	[pita, miranda, ts, seed2-8]
miR-276b-5p	ENSG00000113161	HMGCR	75360343/75364001/6777	4	[pita, miranda, ts, seed2-8]
miR-8-5p	ENSG00000148700	ADD3	110133619/110135565/4413	4	[pita, miranda, ts, seed2-8]
miR-283	ENSG00000141646	SMAD4	51078468/51085042/8772	4	[pita, miranda, ts, seed2-8]
miR-12a-5p	ENSG00000169255	B3GALNT1	161084297/161085872/1929	4	[pita, miranda, ts, seed2-8]
miR-283	ENSG00000101292	PROKR2	5299218/5302039/4446	4	[pita, miranda, ts, seed2-8]
miR-276b-5p	ENSG00000084112	SSH1	108778191/108787987/13034	4	[pita, miranda, ts, seed2-8]
miR-8-5p	ENSG00000109775	UFSP2	185413726;185408271;185418441;185399540;185405780;185403494;185415710;185407936;185415155/185413872;185408435;185418484;185400478;185405856;185403618;185415867;185408060;185415347/2348	4	[pita, miranda, ts, seed2-8]
miR-283	ENSG00000151704	KCNJ1	128838155/128839124/2614	4	[pita, miranda, ts, seed2-8]
bantam-3p	ENSG00000171903	CYP4F11	15912367/15913876/2877	4	[pita, miranda, ts, seed2-8]
bantam-3p	ENSG00000108384	RAD51C	58734223/58735611/2562	4	[pita, miranda, ts, seed2-8]
bantam-3p	ENSG00000144677	CTDSPL	37980868/37984469/4640	4	[pita, miranda, ts, seed2-8]
miR-281-5p	ENSG00000158856	DMTN	22081464/22082524/2415	4	[pita, miranda, ts, seed2-8]
miR-12a-5p	ENSG00000168036	CTNNB1	41239343/41239947/3284	4	[pita, miranda, ts, seed2-8]
miR-8-5p	ENSG00000130234	ACE2	15557039/15561904/7487	4	[pita, miranda, ts, seed2-8]
miR-283	ENSG00000134769	DTNA	34887766;34884746/34891844;34884776/6490	4	[pita, miranda, ts, seed2-8]
miR-283	ENSG00000049540	ELN	74068701/74069899/3452	4	[pita, miranda, ts, seed2-8]
miR-276b-5p	ENSG00000142875	PRKACB	84235306/84238498/4481	4	[pita, miranda, ts, seed2-8]
miR-283	ENSG00000118432	CNR1	88139864/88143855/6200	4	[pita, miranda, ts, seed2-8]
miR-12a-5p	ENSG00000144810	COL8A1	99796137/99799217/5515	4	[pita, miranda, ts, seed2-8]
miR-283	ENSG00000157554	ERG	38380027/38383402/4954	4	[pita, miranda, ts, seed2-8]
miR-8-5p	ENSG00000114739	ACVR2B	38483333/38493142/11782	4	[pita, miranda, ts, seed2-8]
bantam-3p	ENSG00000085265	FCN1	134905890/134909169/4369	4	[pita, miranda, ts, seed2-8]
bantam-3p	ENSG00000166317	SYNPO2L	73644881/73646717/4121	4	[pita, miranda, ts, seed2-8]
miR-8-5p	ENSG00000130234	ACE2	15557039/15561904/7413	4	[pita, miranda, ts, seed2-8]
miR-276b-5p	ENSG00000157554	ERG	38380030/38383402/5034	4	[pita, miranda, ts, seed2-8]
bantam-3p	ENSG00000130234	ACE2	15557039/15561904/6372	4	[pita, miranda, ts, seed2-8]
bantam-3p	ENSG00000126803	HSPA2	64542770/64543237/2497	4	[pita, miranda, ts, seed2-8]
miR-283	ENSG00000157554	ERG	38380027/38383402/4914	4	[pita, miranda, ts, seed2-8]
miR-283	ENSG00000138685	FGF2	122892397/122898236/6652	4	[pita, miranda, ts, seed2-8]
miR-12a-5p	ENSG00000109819	PPARGC1A	23802224;23801730;23812747;23813021;23795698;23824280;23813690/23802345;23801881;23812867;23813125;23795925;23824371;23814605/2627	4	[pita, miranda, ts, seed2-8]
miR-8-5p	ENSG00000166025	AMOTL1	94870796/94876748/8980	4	[pita, miranda, ts, seed2-8]
miR-8-5p	ENSG00000148700	ADD3	110133619/110135565/4337	4	[pita, miranda, ts, seed2-8]
miR-8-5p	ENSG00000124155	PIGT	45429481;45448244;45427438;45447635/45429670;45448578;45427545;45447816/1457	4	[pita, miranda, ts, seed2-8]
bantam-3p	ENSG00000143178	TBX19	168313003/168314424/2377	4	[pita, miranda, ts, seed2-8]
miR-281-5p	ENSG00000099139	PCSK5	76193353/76195889/5756	4	[pita, miranda, ts, seed2-8]
miR-306-5p	ENSG00000115904	SOS1	38981549/38985823/8906	4	[pita, miranda, ts, seed2-8]
miR-12a-5p	ENSG00000117020	AKT3	243657536/243660376/3417	4	[pita, miranda, ts, seed2-8]
miR-8-5p	ENSG00000115414	FN1	215360454/215361554/8708	4	[pita, miranda, ts, seed2-8]
miR-306-5p	ENSG00000076641	PAG1	80967810/80976543/10744	4	[pita, miranda, ts, seed2-8]
miR-12a-5p	ENSG00000185551	NR2F2	96337623/96340258/5287	4	[pita, miranda, ts, seed2-8]
miR-276b-5p	ENSG00000113161	HMGCR	75360343/75364001/6621	4	[pita, miranda, ts, seed2-8]
miR-283	ENSG00000134769	DTNA	34887766;34884746/34891398;34884776/6016	4	[pita, miranda, ts, seed2-8]
miR-281-5p	ENSG00000140992	PDPK1	2597768/2601095/4728	4	[pita, miranda, ts, seed2-8]
miR-306-5p	ENSG00000150556	LYPD6B	149208314;149206027/149208367;149206195/515	4	[pita, miranda, ts, seed2-8]
miR-8-5p	ENSG00000143494	VASH2	212988585/212991585/4473	4	[pita, miranda, ts, seed2-8]
miR-8-5p	ENSG00000124343	XG	2814381/2816500/2943	4	[pita, miranda, ts, seed2-8]
miR-8-5p	ENSG00000138829	FBN2	128257909/128259454/10927	4	[pita, miranda, ts, seed2-8]
miR-276b-5p	ENSG00000205707	ETFRF1	25204313/25205143/1242	4	[pita, miranda, ts, seed2-8]
miR-283	ENSG00000005471	ABCB4	87431404;87448634;87451623;87447034;87444862;87440199;87426822;87449968;87443319;87439667;87443663/87431565;87448706;87451794;87447205;87444975;87440402;87426920;87450092;87443444;87439837;87443773/2112	4	[pita, miranda, ts, seed2-8]
miR-283	ENSG00000147853	AK3	4709559/4712975/4029	4	[pita, miranda, ts, seed2-8]
miR-276b-5p	ENSG00000136280	CCM2	45075777;45073531;45074270/45076414;45073571;45074408/1719	4	[pita, miranda, ts, seed2-8]
miR-12a-5p	ENSG00000134769	DTNA	34884746;34887766/34884776;34891291/6139	4	[pita, miranda, ts, seed2-8]
miR-276b-5p	ENSG00000169255	B3GALNT1	161084265/161085758/3325	4	[pita, miranda, ts, seed2-8]
miR-276b-5p	ENSG00000175344	CHRNA7	32168459/32173018/6149	4	[pita, miranda, ts, seed2-8]
miR-8-5p	ENSG00000136574	GATA4	11758476/11759994/3508	4	[pita, miranda, ts, seed2-8]
miR-8-5p	ENSG00000114209	PDCD10	167683912/167684307/1276	4	[pita, miranda, ts, seed2-8]
miR-283	ENSG00000135679	MDM2	68839850/68845544/7490	4	[pita, miranda, ts, seed2-8]
miR-8-5p	ENSG00000164619	BMPER	34153274/34154406/2930	4	[pita, miranda, ts, seed2-8]
miR-8-5p	ENSG00000124203	ZNF831	59254744/59259113/9827	4	[pita, miranda, ts, seed2-8]
miR-276b-5p	ENSG00000138185	ENTPD1	95866384/95877266/12493	4	[pita, miranda, ts, seed2-8]
miR-283	ENSG00000085063	CD59	33709556/33710274/1124	4	[pita, miranda, ts, seed2-8]
miR-283	ENSG00000157554	ERG	38380027/38383402/4809	4	[pita, miranda, ts, seed2-8]
miR-283	ENSG00000157554	ERG	38380027/38383402/4806	4	[pita, miranda, ts, seed2-8]
miR-306-5p	ENSG00000126016	AMOT	112774877/112778566/7613	4	[pita, miranda, ts, seed2-8]
miR-283	ENSG00000154188	ANGPT1	107249482/107251854/4230	4	[pita, miranda, ts, seed2-8]
miR-276b-5p	ENSG00000169255	B3GALNT1	161083934/161085758/3398	4	[pita, miranda, ts, seed2-8]
miR-281-5p	ENSG00000105997	HOXA3	27107012/27107914/2763	4	[pita, miranda, ts, seed2-8]
miR-8-5p	ENSG00000103241	FOXF1	86513086/86515422/3520	4	[pita, miranda, ts, seed2-8]
miR-281-5p	ENSG00000184304	PRKD1	29724470;29638489;29666077;29634418;29626484;29599656;29632869;29597491;29630742;29624152;29576529;29599027;29578275;29629041;29638694;29663699;29636290/29724537;29638566;29666208;29634541;29626556;29599817;29632946;29597758;29631021;29624258;29577456;29599125;29578360;29629093;29638904;29663859;29636494/3260	4	[pita, miranda, ts, seed2-8]
miR-8-5p	ENSG00000166025	AMOTL1	94870796/94876748/8844	4	[pita, miranda, ts, seed2-8]
bantam-3p	ENSG00000115415	STAT1	190975812;190982383;190978856;190986854;190984310;190989615;190980620;190976840;190969318;190985619;190983642;190991228;190979772;190987039;190974830;190995061/190975887;190982518;190979001;190986947;190984393;190989674;190980669;190977025;190970717;190985660;190983740;190991320;190979866;190987068;190974932;190995171/3925	4	[pita, miranda, ts, seed2-8]
miR-8-5p	ENSG00000007372	PAX6	31784792/31789933/6944	4	[pita, miranda, ts, seed2-8]
bantam-3p	ENSG00000157554	ERG	38380027/38383402/4954	4	[pita, miranda, ts, seed2-8]
miR-276b-5p	ENSG00000113161	HMGCR	75360343/75364001/6520	4	[pita, miranda, ts, seed2-8]
miR-8-5p	ENSG00000007372	PAX6	31784792/31789933/6922	4	[pita, miranda, ts, seed2-8]
miR-8-5p	ENSG00000183044	ABAT	8781431/8784575/5586	4	[pita, miranda, ts, seed2-8]
miR-12a-5p	ENSG00000060237	WNK1	908793/911452/10796	4	[pita, miranda, ts, seed2-8]
miR-283	ENSG00000117090	SLAMF1	160608106/160610747/3749	4	[pita, miranda, ts, seed2-8]
miR-12a-5p	ENSG00000169255	B3GALNT1	161083901/161085758/2736	4	[pita, miranda, ts, seed2-8]
bantam-3p	ENSG00000157554	ERG	38380027/38383402/4914	4	[pita, miranda, ts, seed2-8]
miR-8-5p	ENSG00000141646	SMAD4	51078256;51077321/51079143;51077419/1648	4	[pita, miranda, ts, seed2-8]
miR-12a-5p	ENSG00000130234	ACE2	15557039/15561904/6372	4	[pita, miranda, ts, seed2-8]
miR-306-5p	ENSG00000172824	CES4A	67000922;67004084;67003515;67008974;67005240;67001308;67003070;67003256/67000990;67004224;67003553;67009735;67005393;67001461;67003174;67003360/2062	4	[pita, miranda, ts, seed2-8]
miR-306-5p	ENSG00000128641	MYO1B	191416298/191416511/791	4	[pita, miranda, ts, seed2-8]
miR-283	ENSG00000162769	FLVCR1	212895291/212899363/5919	4	[pita, miranda, ts, seed2-8]
miR-283	ENSG00000118432	CNR1	88139864/88143855/6019	4	[pita, miranda, ts, seed2-8]
bantam-3p	ENSG00000101109	STK4	45075177/45079948/6161	4	[pita, miranda, ts, seed2-8]
miR-276b-5p	ENSG00000107862	GBF1	102358506;102370707;102369211;102366383;102369861;102379521;102365397;102368739;102380506;102370174;102359270;102362475;102376272;102363710;102367085;102376560;102369711;102358039;102361718;102353650;102381127;102379284;102375359;102367478;102368218;102382056;102360184;102376935;102380249;102370384;102379853;102361022;102363256/102358729;102370860;102369387;102366506;102369984;102379651;102365599…	4	[pita, miranda, ts, seed2-8]
miR-276b-5p	ENSG00000142875	PRKACB	84235306/84238498/4200	4	[pita, miranda, ts, seed2-8]
miR-8-5p	ENSG00000087085	ACHE	100889994/100890957/2928	4	[pita, miranda, ts, seed2-8]
miR-283	ENSG00000140463	BBS4	72735113;72712244;72736762;72709770;72729616;72727940;72731555;72715291;72724528;72716778;72722794;72737478;72735825;72731305/72735182;72712307;72736963;72709779;72729684;72727994;72731726;72715402;72724655;72716850;72722847;72737824;72735966;72731457/1876	4	[pita, miranda, ts, seed2-8]
miR-306-5p	ENSG00000107562	CXCL12	44377133/44378632/1857	4	[pita, miranda, ts, seed2-8]
miR-276b-5p	ENSG00000131979	GCH1	54842017/54844016/2916	4	[pita, miranda, ts, seed2-8]
miR-8-5p	ENSG00000007372	PAX6	31784792/31789933/6888	4	[pita, miranda, ts, seed2-8]
miR-8-5p	ENSG00000134769	DTNA	34887766;34884746/34891844;34884776/6572	4	[pita, miranda, ts, seed2-8]
miR-8-5p	ENSG00000144711	IQSEC1	12897043/12900982/7700	4	[pita, miranda, ts, seed2-8]
miR-283	ENSG00000085063	CD59	33703012/33710125/7555	4	[pita, miranda, ts, seed2-8]
miR-12a-5p	ENSG00000168036	CTNNB1	41239343/41239904/3086	4	[pita, miranda, ts, seed2-8]
miR-306-5p	ENSG00000107562	CXCL12	44370165/44373327/3532	4	[pita, miranda, ts, seed2-8]
bantam-3p	ENSG00000134548	SPX	21531196/21532947/2280	4	[pita, miranda, ts, seed2-8]
miR-12a-5p	ENSG00000168036	CTNNB1	41239343/41239949/3278	4	[pita, miranda, ts, seed2-8]
bantam-3p	ENSG00000157554	ERG	38380027/38383402/4809	4	[pita, miranda, ts, seed2-8]
bantam-3p	ENSG00000157554	ERG	38380027/38383402/4806	4	[pita, miranda, ts, seed2-8]
miR-8-5p	ENSG00000104164	BLOC1S6	45606515/45609710/4013	4	[pita, miranda, ts, seed2-8]
miR-276b-5p	ENSG00000197063	MAFG	81921560/81922604/1743	4	[pita, miranda, ts, seed2-8]
miR-8-5p	ENSG00000143494	VASH2	212988585/212991585/4224	4	[pita, miranda, ts, seed2-8]
miR-276b-5p	ENSG00000107862	GBF1	102380506;102366383;102379521;102370384;102367478;102382056;102376935;102368739;102370707;102379853;102369861;102362475;102380249;102363256;102376272;102381127;102361718;102367114;102363710;102369711;102375359;102365397;102370174;102368218;102376560;102369211;102379284;102361087/102380686;102366506;102379651;102370478;102367560;102382882;102377140;102368832;102370860;102379954;102369984;102362664…	4	[pita, miranda, ts, seed2-8]
miR-276b-5p	ENSG00000117020	AKT3	243657536/243660376/3417	4	[pita, miranda, ts, seed2-8]
miR-283	ENSG00000087245	MMP2	55505443/55506691/3514	4	[pita, miranda, ts, seed2-8]
miR-12a-5p	ENSG00000164116	GUCY1A1	155730232/155732345/4286	4	[pita, miranda, ts, seed2-8]
miR-283	ENSG00000147853	AK3	4709556/4712975/4219	4	[pita, miranda, ts, seed2-8]
miR-283	ENSG00000185551	NR2F2	96337623/96340263/3501	4	[pita, miranda, ts, seed2-8]
miR-8-5p	ENSG00000160882	CYP11B1	142872357/142874372/3540	4	[pita, miranda, ts, seed2-8]
miR-12a-5p	ENSG00000124205	EDN3	59324331;59323675/59325962;59323723/2544	4	[pita, miranda, ts, seed2-8]
miR-12a-5p	ENSG00000196712	NF1	31219005;31214451;31230260;31248984;31223444;31181710;31201037;31232073;31235918;31229025;31226435;31206240;31221850;31200422;31249955;31182508;31233002;31232700;31201411;31227523;31181435;31230842;31229835;31235611;31227218;31225095/31219118;31214585;31230382;31249119;31223567;31181785;31201159;31232189;31236021;31229465;31226684;31206371;31221929;31200595;31254292;31182665;31233213;31232881;312…	4	[pita, miranda, ts, seed2-8]
miR-283	ENSG00000157554	ERG	38380027/38383402/4651	4	[pita, miranda, ts, seed2-8]
miR-306-5p	ENSG00000172331	BPGM	134679032/134679808/1870	4	[pita, miranda, ts, seed2-8]
miR-8-5p	ENSG00000110756	HPS5	18279059/18279881/4147	4	[pita, miranda, ts, seed2-8]
miR-276b-5p	ENSG00000175344	CHRNA7	32157608;32163226;32158412;32153913;32159569;32167940/32157775;32163335;32158606;32153986;32159655;32169010/2084	4	[pita, miranda, ts, seed2-8]
miR-283	ENSG00000196712	NF1	31374156/31377677/12362	4	[pita, miranda, ts, seed2-8]
miR-281-5p	ENSG00000124203	ZNF831	59254744/59259113/9827	4	[pita, miranda, ts, seed2-8]
miR-281-5p	ENSG00000145936	KCNMB1	170374671/170378703/4742	4	[pita, miranda, ts, seed2-8]
miR-8-5p	ENSG00000164619	BMPER	34153092;34085756;34078906;34143230/34154470;34086092;34079186;34143360/3079	4	[pita, miranda, ts, seed2-8]
miR-8-5p	ENSG00000114209	PDCD10	167683298/167684307/2133	4	[pita, miranda, ts, seed2-8]
miR-12a-5p	ENSG00000145715	RASA1	87380509;87376393;87372118;87386826;87374163;87369813;87379735;87366361;87378396;87385301;87376881;87389303;87390800;87383713;87374840/87380595;87376565;87372195;87386903;87374320;87369900;87379850;87366495;87378538;87385389;87377040;87389527;87391919;87383780;87374916/4979	4	[pita, miranda, ts, seed2-8]
miR-8-5p	ENSG00000115414	FN1	215360454/215361554/8435	4	[pita, miranda, ts, seed2-8]
miR-8-5p	ENSG00000134769	DTNA	34887766;34884746/34891844;34884776/6490	4	[pita, miranda, ts, seed2-8]
miR-276b-5p	ENSG00000138448	ITGAV	186677293/186680897/6903	4	[pita, miranda, ts, seed2-8]
miR-306-5p	ENSG00000107014	RLN2	5299876/5300402/733	4	[pita, miranda, ts, seed2-8]
bantam-3p	ENSG00000126803	HSPA2	64542770/64546173/5400	4	[pita, miranda, ts, seed2-8]
miR-12a-5p	ENSG00000169255	B3GALNT1	161084265/161085758/3325	4	[pita, miranda, ts, seed2-8]
miR-12a-5p	ENSG00000075388	FGF4	69771022/69773308/3165	4	[pita, miranda, ts, seed2-8]
miR-8-5p	ENSG00000169398	PTK2	140659071;140674298;140746760;140668269;140700891;140717598;140706119;140675460;140739018;140743230;140735251;140664917;140702570;140744652/140659678;140674404;140746841;140668424;140701022;140717709;140706205;140675499;140739107;140743330;140735455;140664997;140702707;140744767/3014	4	[pita, miranda, ts, seed2-8]
miR-8-5p	ENSG00000151617	EDNRA	147542619/147544954/4150	4	[pita, miranda, ts, seed2-8]
miR-8-5p	ENSG00000151617	EDNRA	147542619/147544954/4135	4	[pita, miranda, ts, seed2-8]
miR-8-5p	ENSG00000005249	PRKAR2B	107159583/107161811/3689	4	[pita, miranda, ts, seed2-8]
miR-8-5p	ENSG00000082805	ERC1	1490231/1495931/9308	4	[pita, miranda, ts, seed2-8]
miR-12a-5p	ENSG00000169255	B3GALNT1	161083934/161085758/3398	4	[pita, miranda, ts, seed2-8]
miR-306-5p	ENSG00000075340	ADD2	70656784/70663424/9290	4	[pita, miranda, ts, seed2-8]
miR-283	ENSG00000188672	RHCE	25362363/25362526/971	4	[pita, miranda, ts, seed2-8]
bantam-3p	ENSG00000020181	ADGRA2	37842356/37844896/6270	4	[pita, miranda, ts, seed2-8]
miR-8-5p	ENSG00000136574	GATA4	11758476/11760002/3419	4	[pita, miranda, ts, seed2-8]
miR-8-5p	ENSG00000136574	GATA4	11758476/11760002/3414	4	[pita, miranda, ts, seed2-8]
miR-283	ENSG00000138448	ITGAV	186677293/186680897/6903	4	[pita, miranda, ts, seed2-8]
miR-283	ENSG00000152254	G6PC2	168904596;168906664;168907568/168904616;168906779;168910000/2918	4	[pita, miranda, ts, seed2-8]
miR-283	ENSG00000170989	S1PR1	101240134/101241308/2578	4	[pita, miranda, ts, seed2-8]
miR-8-5p	ENSG00000165195	PIGA	15319456/15321505/3590	4	[pita, miranda, ts, seed2-8]
bantam-3p	ENSG00000170381	SEMA3E	83490188;83616612/83490274;83616707/563	4	[pita, miranda, ts, seed2-8]
miR-281-5p	ENSG00000100376	FAM118A	45340406/45341955/2883	4	[pita, miranda, ts, seed2-8]
miR-281-5p	ENSG00000196591	HDAC2	113933028/113941057/9737	4	[pita, miranda, ts, seed2-8]
miR-306-5p	ENSG00000169618	PROKR1	68655577/68658251/4287	4	[pita, miranda, ts, seed2-8]
bantam-3p	ENSG00000064225	ST3GAL6	98773920;98772849;98783563/98773983;98772916;98783739/685	4	[pita, miranda, ts, seed2-8]
miR-306-5p	ENSG00000113389	NPR3	32786346/32791720/7457	4	[pita, miranda, ts, seed2-8]
miR-8-5p	ENSG00000105852	PON3	95372173;95394644;95359946;95363863;95390154;95362362;95362760/95372338;95394669;95360131;95364063;95390209;95362490;95362841/1000	4	[pita, miranda, ts, seed2-8]
miR-276b-5p	ENSG00000125863	MKKS	10401009/10405246/6714	4	[pita, miranda, ts, seed2-8]
bantam-3p	ENSG00000046651	OFD1	13769066;13746319;13749427;13760115;13768054;13753368;13744415;13740109;13746780;13757660;13758337;13751249;13756578;13762344;13767127;13768718;13761085/13770855;13746455;13749533;13760720;13768224;13755242;13744519;13740213;13746953;13757790;13758448;13751368;13756767;13762444;13767284;13768785;13761211/6735	4	[pita, miranda, ts, seed2-8]
miR-283	ENSG00000086205	FOLH1	49192793;49186644;49153846;49173357;49175859;49183149;49156717;49164705;49169195;49157952;49171195;49146636;49148639;49174892;49154228/49192893;49186769;49153927;49173476;49175957;49183242;49156807;49164772;49169258;49158043;49171277;49146945;49148731;49174977;49154492/2192	4	[pita, miranda, ts, seed2-8]
bantam-3p	ENSG00000026508	CD44	35229334/35232402/4288	4	[pita, miranda, ts, seed2-8]
bantam-3p	ENSG00000081189	MEF2C	88720337/88722603/4340	4	[pita, miranda, ts, seed2-8]
miR-306-5p	ENSG00000010810	FYN	111660332/111661738/3628	4	[pita, miranda, ts, seed2-8]
miR-283	ENSG00000049540	ELN	74068701/74069904/3298	4	[pita, miranda, ts, seed2-8]
miR-12a-5p	ENSG00000060237	WNK1	908793/911451/11804	4	[pita, miranda, ts, seed2-8]
miR-8-5p	ENSG00000100292	HMOX1	35393599/35394212/1088	4	[pita, miranda, ts, seed2-8]
miR-8-5p	ENSG00000008710	PKD1	2088708/2089726/14140	4	[pita, miranda, ts, seed2-8]
bantam-3p	ENSG00000157554	ERG	38380027/38383402/4651	4	[pita, miranda, ts, seed2-8]
miR-276b-5p	ENSG00000171903	CYP4F11	15912377/15913731/3051	4	[pita, miranda, ts, seed2-8]
miR-8-5p	ENSG00000115738	ID2	8683685;8682900/8684453;8682906/2041	4	[pita, miranda, ts, seed2-8]
miR-281-5p	ENSG00000046651	OFD1	13762344;13757660;13756588;13761085;13767127/13762444;13760720;13756767;13761211;13769206/6525	4	[pita, miranda, ts, seed2-8]
miR-283	ENSG00000197563	PIGN	62088391;62072673;62074779;62085209;62082673;62045513;62084531/62088728;62072725;62074821;62085264;62082746;62045979;62084606/3708	4	[pita, miranda, ts, seed2-8]
bantam-3p	ENSG00000131018	SYNE1	152442075;152449533;152465982;152484835;152453586;152526080;152444411;152455426;152520459;152511011;152441130;152465258;152488396;152472301;152483085;152505201;152451047;152462738;152447458;152463353;152539960;152461597;152471597;152435304;152542160;152498742;152450625;152502633;152455886;152510193;152458757/152442245;152449641;152466078;152484972;152453720;152526175;152444578;152455590;152520542…	4	[pita, miranda, ts, seed2-8]
miR-306-5p	ENSG00000099337	KCNK6	38327404/38332076/5721	4	[pita, miranda, ts, seed2-8]
miR-8-5p	ENSG00000130544	ZNF557	7083745/7087968/5759	4	[pita, miranda, ts, seed2-8]
miR-12a-5p	ENSG00000196712	NF1	31182900/31183472/1329	4	[pita, miranda, ts, seed2-8]
bantam-3p	ENSG00000112715	VEGFA	43784563/43786487/2909	4	[pita, miranda, ts, seed2-8]
miR-8-5p	ENSG00000130544	ZNF557	7083745/7087968/5736	4	[pita, miranda, ts, seed2-8]
bantam-3p	ENSG00000186951	PPARA	46235381/46243755/9995	4	[pita, miranda, ts, seed2-8]
miR-8-5p	ENSG00000125266	EFNB2	106489745/106493039/4995	4	[pita, miranda, ts, seed2-8]
miR-276b-5p	ENSG00000137509	PRCP	82838387;82823044;82843184;82839261/82838574;82825122;82843226;82839425/3552	4	[pita, miranda, ts, seed2-8]
miR-276b-5p	ENSG00000136720	HS6ST1	128265480/128268161/4223	4	[pita, miranda, ts, seed2-8]
miR-8-5p	ENSG00000157554	ERG	38380036/38383402/4904	4	[pita, miranda, ts, seed2-8]
bantam-3p	ENSG00000112276	BVES	105096822/105101088/5550	4	[pita, miranda, ts, seed2-8]
miR-8-5p	ENSG00000067560	RHOA	49359140/49362489/3941	4	[pita, miranda, ts, seed2-8]
miR-8-5p	ENSG00000087085	ACHE	100889995/100890957/2956	4	[pita, miranda, ts, seed2-8]
miR-276b-5p	ENSG00000080854	IGSF9B	133896438/133909068/17159	4	[pita, miranda, ts, seed2-8]
miR-281-5p	ENSG00000189377	CXCL17	42428278/42428883/1080	4	[pita, miranda, ts, seed2-8]
miR-306-5p	ENSG00000204427	ABHD16A	31686989;31688041;31688723;31693027;31691804;31693359;31696948;31690539;31688249;31689015;31687642;31700942;31689581;31687824;31691579;31687498;31690078/31687295;31688103;31688786;31693149;31691918;31693432;31697033;31690602;31688305;31689119;31687740;31701019;31689704;31687900;31691680;31687544;31690127/1892	4	[pita, miranda, ts, seed2-8]
miR-12a-5p	ENSG00000104490	NCALD	101688105/101689308/1805	4	[pita, miranda, ts, seed2-8]
miR-283	ENSG00000164022	AIMP1	106347693/106349456/2773	4	[pita, miranda, ts, seed2-8]
miR-281-5p	ENSG00000166949	SMAD3	67190537/67195169/6464	4	[pita, miranda, ts, seed2-8]

## Sheet: Multiple targets
List of mRNAs that have more than one target for a specific miRNA (single miRNA targets multiple sites within a single 3’UTR)
miRNA	Transcript target (Ensembl ID)	Gene name				Coordinates	number of Targets
miR-283	ENSG00000142875	PRKACB	84235306	84238494	4240	358-364,2659-2665,1804-1810	3
miR-283	ENSG00000142875	PRKACB	84235306	84238498	4481	358-364,2659-2665,1804-1810	3
miR-283	ENSG00000142875	PRKACB	84235306	84238494	4206	358-364,2659-2665,1804-1810	3
miR-283	ENSG00000142875	PRKACB	84235306	84238498	4200	358-364,2659-2665,1804-1810	3
miR-283	ENSG00000142875	PRKACB	84235306	84238498	4513	358-364,2659-2665,1804-1810	3
miR-283	ENSG00000142875	PRKACB	84235306	84238494	4288	358-364,2659-2665,1804-1810	3
miR-283	ENSG00000142875	PRKACB	84235306	84238496	4306	358-364,2659-2665,1804-1810	3
miR-283	ENSG00000142875	PRKACB	84235306	84238494	4294	358-364,2659-2665,1804-1810	3
miR-283	ENSG00000169860	P2RY1	152836905	152841439	6309	4212-4218,3239-3245,324-330	3
miR-283	ENSG00000154188	ANGPT1	107249493	107251854	4353	2097-2103,1870-1876	2
miR-283	ENSG00000197563	PIGN	62101075;62109834;62044350;62138983;62113134;62106986;62140420;62088756;62105543;62146971;62138243;62145909;62084531;62082673;62114561;62074779;62106789;62095848;62085209;62143306;62148214;62102794;62072673	62101183;62109973;62045979;62139075;62113316;62107085;62140479;62088842;62105634;62147101;62138298;62146025;62084606;62082746;62114639;62074821;62106881;62095950;62085264;62143346;62148247;62102902;62072725	4349	326-332,1915-1921	2
miR-283	ENSG00000154188	ANGPT1	107249482	107251854	4230	2097-2103,1870-1876	2
miR-283	ENSG00000197563	PIGN	62138983;62088756;62148214;62082673;62084531;62106986;62114561;62138243;62072673;62090476;62085209;62095848;62145909;62109834;62143306;62044240;62113134;62074779;62146971;62106789;62102794;62101075;62140420;62105543	62139075;62088842;62148247;62082746;62084606;62107085;62114639;62138298;62072725;62090578;62085264;62095950;62146025;62109973;62143346;62045979;62113316;62074821;62147101;62106881;62102902;62101183;62140479;62105634	4505	2018-2024,326-332	2
miR-283	ENSG00000197563	PIGN	62102794;62084531;62090476;62085209;62146971;62074779;62095848;62145909;62148214;62106789;62106986;62088756;62138243;62101075;62138983;62082673;62072673;62105543;62143306;62045187;62140420	62102902;62084606;62090578;62085264;62147101;62074821;62095950;62146025;62148247;62106881;62107085;62088842;62138298;62101183;62139075;62082746;62072725;62105634;62143346;62045979;62140479	3184	326-332,1616-1622	2
miR-283	ENSG00000196712	NF1	31358480;31334838;31352257;31356460;31338025;31349120;31336635;31360487;31350183;31337819;31340505;31325820;31337368;31356960;31330296;31327499;31343009;31374013;31338704;31358969;31336333;31357269	31358622;31335031;31352414;31356582;31338139;31349251;31336914;31360703;31350318;31337880;31340645;31326252;31337582;31357090;31330498;31327839;31343135;31374287;31338805;31359015;31336473;31357369	8788	1393-1399,2557-2563	2
miR-283	ENSG00000107485	GATA3	8074024	8075198	3083	922-928,409-415	2
miR-12a-5p	ENSG00000177119	ANO6	45429312	45432351	5955	2592-2598,606-612	2
miR-12a-5p	ENSG00000177119	ANO6	45429312	45432319	5661	2592-2598,606-612	2
miR-12a-5p	ENSG00000177119	ANO6	45429312	45432319	5950	2592-2598,606-612	2
miR-12a-5p	ENSG00000177119	ANO6	45429312	45432349	5998	2592-2598,606-612	2
miR-281-5p	ENSG00000112715	VEGFA	43784629	43786487	3535	1283-1289,1293-1299	2
miR-281-5p	ENSG00000085063	CD59	33703010	33710125	7724	2277-2283,6430-6436	2
miR-281-5p	ENSG00000112033	PPARD	35426080	35428178	3774	533-539,188-194	2
miR-281-5p	ENSG00000112715	VEGFA	43784563	43786487	2909	1349-1355,1359-1365	2
miR-281-5p	ENSG00000112715	VEGFA	43784563	43786487	3535	1349-1355,1359-1365	2
miR-281-5p	ENSG00000112033	PPARD	35426080	35428178	3734	533-539,188-194	2
miR-281-5p	ENSG00000117707	PROX1	214035835	214041502	8170	687-693,3816-3822	2
miR-281-5p	ENSG00000117707	PROX1	214035835	214041502	8498	687-693,3816-3822	2
miR-281-5p	ENSG00000085063	CD59	33703010	33710125	7563	2277-2283,6430-6436	2
miR-281-5p	ENSG00000112033	PPARD	35426080	35428191	3516	533-539,188-194	2
miR-281-5p	ENSG00000085063	CD59	33703012	33710125	7555	2277-2283,6430-6436	2
miR-281-5p	ENSG00000080854	IGSF9B	133896438	133909068	17159	3523-3529,339-345	2
miR-281-5p	ENSG00000112715	VEGFA	43784563	43786487	2834	1349-1355,1359-1365	2
miR-281-5p	ENSG00000117707	PROX1	214035835	214041510	8468	687-693,3816-3822	2
miR-281-5p	ENSG00000112033	PPARD	35426080	35428191	3453	533-539,188-194	2
miR-8-5p	ENSG00000143494	VASH2	212988585	212990910	3572	1601-1607,1735-1741,381-387	3
miR-8-5p	ENSG00000138792	ENPEP	110561559	110565285	6861	2023-2029,3306-3312,2710-2716	3
miR-8-5p	ENSG00000143494	VASH2	212988585	212991585	4224	1601-1607,1735-1741,381-387	3
miR-8-5p	ENSG00000143494	VASH2	212988585	212991585	4473	1601-1607,1735-1741,381-387	3
miR-8-5p	ENSG00000147065	MSN	65739894	65741931	3960	1574-1580,964-970,1389-1395	3
miR-8-5p	ENSG00000164116	GUCY1A1	155730232	155737059	9205	4842-4848,97-103	2
miR-8-5p	ENSG00000143248	RGS5	163142299	163147341	5812	1751-1757,1120-1126	2
miR-8-5p	ENSG00000124203	ZNF831	59254744	59259113	9827	1119-1125,2830-2836	2
miR-8-5p	ENSG00000008710	PKD1	2088710	2089726	14135	223-229,49-55	2
miR-8-5p	ENSG00000115414	FN1	215360458	215361554	8524	531-537,245-251	2
miR-8-5p	ENSG00000115414	FN1	215360440	215361554	8103	531-537,245-251	2
miR-8-5p	ENSG00000143248	RGS5	163142299	163147341	5670	1751-1757,1120-1126	2
miR-8-5p	ENSG00000115414	FN1	215360454	215361554	7898	531-537,245-251	2
miR-8-5p	ENSG00000173083	HPSE	83292461	83295343	4581	2569-2575,148-154	2
miR-8-5p	ENSG00000115414	FN1	215360866	215361554	7846	531-537,245-251	2
miR-8-5p	ENSG00000113083	LOX	122075404;122070494;122074013;122064545;122070053	122075473;122070589;122074169;122066749;122070168	3771	771-777,2250-2256	2
miR-8-5p	ENSG00000115414	FN1	215360865	215361554	7759	531-537,245-251	2
miR-8-5p	ENSG00000115414	FN1	215360865	215361554	8390	531-537,245-251	2
miR-8-5p	ENSG00000124203	ZNF831	59254744	59259113	10953	1119-1125,2830-2836	2
miR-8-5p	ENSG00000115414	FN1	215360454	215361554	8435	531-537,245-251	2
miR-8-5p	ENSG00000072657	TRHDE	72663196	72670758	11047	471-477,2141-2147	2
miR-8-5p	ENSG00000101670	LIPG	49590523	49599185	10418	8440-8446,6793-6799	2
miR-8-5p	ENSG00000164171	ITGA2	53067118;53055984;53075221;53073118;53059874;53081592;53058025;53042213;53071938;53065841;53075061;53055538;53072613;53048363;53048643;53078772;53090519;53089946;53064912;53051411;53062786;53080511;53060901;53070109;53045001;53074385;53083340;53086952	53067257;53056149;53075304;53073259;53060012;53081696;53058101;53042221;53072048;53065977;53075137;53055688;53072695;53048477;53048770;53078874;53090646;53090062;53065115;53051559;53062929;53080621;53061046;53070260;53045092;53074477;53083453;53087041	3501	2057-2063,138-144	2
miR-8-5p	ENSG00000128052	KDR	55078481	55079940	5833	1381-1387,1031-1037	2
miR-8-5p	ENSG00000115414	FN1	215360862	215361554	7952	531-537,245-251	2
miR-8-5p	ENSG00000115414	FN1	215360454	215361554	8708	531-537,245-251	2
miR-8-5p	ENSG00000008710	PKD1	2088708	2089726	14140	223-229,49-55	2
miR-8-5p	ENSG00000173083	HPSE	83292461	83295343	4652	2569-2575,148-154	2
miR-8-5p	ENSG00000186951	PPARA	46235381	46243755	9995	7944-7950,2422-2428	2
miR-8-5p	ENSG00000156052	GNAQ	77716097	77721322	6882	5032-5038,4891-4897	2
miR-8-5p	ENSG00000113083	LOX	122063195	122066742	5076	325-331,1804-1810	2
miR-8-5p	ENSG00000184903	IMMP2L	110662644	110663601	2130	172-178,856-862	2
miR-8-5p	ENSG00000115414	FN1	215360862	215361554	7762	531-537,245-251	2
miR-8-5p	ENSG00000186951	PPARA	46235381	46243756	9965	7944-7950,2422-2428	2
miR-8-5p	ENSG00000076641	PAG1	80967810	80976543	10744	799-805,5253-5259	2
miR-276b-5p	ENSG00000185808	PIGP	37062846	37065581	3437	1061-1067,251-257	2
miR-276b-5p	ENSG00000080618	CPB2	46068528	46073469	5585	2202-2208,1961-1967	2
miR-306-5p	ENSG00000166025	AMOTL1	94870796	94876748	8844	778-784,2623-2629	2
miR-306-5p	ENSG00000166025	AMOTL1	94870796	94876748	8980	778-784,2623-2629	2
bantam-3p	ENSG00000134548	SPX	21531196	21532523	1683	1278-1284,893-899	2
bantam-3p	ENSG00000084112	SSH1	108778191	108787987	13034	6995-7001,8571-8577	2

## Sheet: per_transcript
Transcripts targeted by miRNAs (all miRNA targets per target sequence)
Transcript target (Ensembl ID)	Gene name	Coordinates	Link to NCBI Gene Search	miRNAs	numberMiRNAs
ENSG00000142875	PRKACB	7070652/7071032/3076	https://www.ncbi.nlm.nih.gov/gene/5567	miR-12a-5p,miR-8-5p,miR-276b-5p,miR-283	4
ENSG00000142875	PRKACB	34153092;34058059;34143230;34062002;34046328;34085756;34078857;34055163;34051861/34153909;34058163;34143360;34062047;34046405;34086092;34079186;34055303;34051970/2675	https://www.ncbi.nlm.nih.gov/gene/5567	miR-12a-5p,miR-8-5p,miR-276b-5p,miR-283	4
ENSG00000142875	PRKACB	149162410;149165946/149162875;149166014/3411	https://www.ncbi.nlm.nih.gov/gene/5567	miR-12a-5p,miR-8-5p,miR-276b-5p,miR-283	4
ENSG00000142875	PRKACB	26452083/26453232/3562	https://www.ncbi.nlm.nih.gov/gene/5567	miR-12a-5p,miR-8-5p,miR-276b-5p,miR-283	4
ENSG00000142875	PRKACB	95165513/95173254/9563	https://www.ncbi.nlm.nih.gov/gene/5567	miR-12a-5p,miR-8-5p,miR-276b-5p,miR-283	4
ENSG00000142875	PRKACB	112774503/112778566/6888	https://www.ncbi.nlm.nih.gov/gene/5567	miR-12a-5p,miR-8-5p,miR-276b-5p,miR-283	4
ENSG00000138685	FGF2	128838155/128839124/2614	https://www.ncbi.nlm.nih.gov/gene/2247	bantam-3p,miR-12a-5p,miR-8-5p,miR-283	4
ENSG00000138685	FGF2	10626608/10629368/4505	https://www.ncbi.nlm.nih.gov/gene/2247	bantam-3p,miR-12a-5p,miR-8-5p,miR-283	4
ENSG00000142875	PRKACB	14789260/14799173/11290	https://www.ncbi.nlm.nih.gov/gene/5567	miR-12a-5p,miR-8-5p,miR-276b-5p,miR-283	4
ENSG00000142875	PRKACB	111660332/111661738/3023	https://www.ncbi.nlm.nih.gov/gene/5567	miR-12a-5p,miR-8-5p,miR-276b-5p,miR-283	4
ENSG00000186951	PPARA	10636604/10638941/7934	https://www.ncbi.nlm.nih.gov/gene/5465	miR-12a-5p,miR-8-5p,miR-281-5p	3
ENSG00000105989	WNT2	38918667/38923024/6259	https://www.ncbi.nlm.nih.gov/gene/7472	miR-306-5p,miR-8-5p,miR-276b-5p	3
ENSG00000185352	HS6ST3	128257909/128259454/10927	https://www.ncbi.nlm.nih.gov/gene/266722	bantam-3p,miR-281-5p,miR-283	3
ENSG00000113161	HMGCR	19374048/19378535/4666	https://www.ncbi.nlm.nih.gov/gene/3156	miR-12a-5p,miR-8-5p,miR-281-5p	3
ENSG00000166025	AMOTL1	161083902/161085758/3479	https://www.ncbi.nlm.nih.gov/gene/154810	miR-306-5p,miR-8-5p,miR-281-5p	3
ENSG00000157554	ERG	25362363/25362526/971	https://www.ncbi.nlm.nih.gov/gene/2078	bantam-3p,miR-8-5p,miR-276b-5p	3
ENSG00000157554	ERG	5299876/5300402/733	https://www.ncbi.nlm.nih.gov/gene/2078	bantam-3p,miR-8-5p,miR-276b-5p	3
ENSG00000113161	HMGCR	74068701/74069904/3298	https://www.ncbi.nlm.nih.gov/gene/3156	miR-12a-5p,miR-8-5p,miR-281-5p	3
ENSG00000134769	DTNA	8074024/8074890/2650	https://www.ncbi.nlm.nih.gov/gene/1837	miR-12a-5p,miR-8-5p,miR-283	3
ENSG00000164116	GUCY1A1	215360862/215361554/7762	https://www.ncbi.nlm.nih.gov/gene/2982	miR-12a-5p,miR-8-5p,miR-283	3
ENSG00000113441	LNPEP	4680171/4681748/2626	https://www.ncbi.nlm.nih.gov/gene/4012	miR-306-5p,miR-8-5p,miR-283	3
ENSG00000134769	DTNA	59324331;59323675/59325962;59323723/2544	https://www.ncbi.nlm.nih.gov/gene/1837	miR-12a-5p,miR-8-5p,miR-283	3
ENSG00000162769	FLVCR1	46235381/46243756/9965	https://www.ncbi.nlm.nih.gov/gene/28982	bantam-3p,miR-8-5p,miR-283	3
ENSG00000157554	ERG	186742332/186744410/4198	https://www.ncbi.nlm.nih.gov/gene/2078	bantam-3p,miR-8-5p,miR-276b-5p	3
ENSG00000124343	XG	124776856/124778466/3329	https://www.ncbi.nlm.nih.gov/gene/7499	miR-8-5p,miR-276b-5p,miR-281-5p	3
ENSG00000166025	AMOTL1	161083908/161085758/3481	https://www.ncbi.nlm.nih.gov/gene/154810	miR-306-5p,miR-8-5p,miR-281-5p	3
ENSG00000157554	ERG	34078857;34153092;34058059;34085756;34062002;34143230;34051880;34055163/34079186;34154682;34058163;34086092;34062047;34143360;34051970;34055303/3210	https://www.ncbi.nlm.nih.gov/gene/2078	bantam-3p,miR-8-5p,miR-276b-5p	3
ENSG00000113161	HMGCR	14789260/14799173/11711	https://www.ncbi.nlm.nih.gov/gene/3156	miR-12a-5p,miR-8-5p,miR-281-5p	3
ENSG00000141469	SLC14A1	65892049/65892885/1702	https://www.ncbi.nlm.nih.gov/gene/6563	miR-8-5p,miR-281-5p,miR-283	3
ENSG00000134769	DTNA	77460924/77462230/2568	https://www.ncbi.nlm.nih.gov/gene/1837	miR-12a-5p,miR-8-5p,miR-283	3
ENSG00000157554	ERG	202559703/202567751/9683	https://www.ncbi.nlm.nih.gov/gene/2078	bantam-3p,miR-8-5p,miR-276b-5p	3
ENSG00000141469	SLC14A1	41239343/41239743/2933	https://www.ncbi.nlm.nih.gov/gene/6563	miR-12a-5p,miR-8-5p,miR-281-5p	3
ENSG00000157554	ERG	35393582/35394207/1454	https://www.ncbi.nlm.nih.gov/gene/2078	bantam-3p,miR-8-5p,miR-276b-5p	3
ENSG00000112658	SRF	69005732;69015541;69000424;69008841;68999748;69005046;69010900/69005915;69016978;69000522;69008925;68999814;69005125;69011015/2558	https://www.ncbi.nlm.nih.gov/gene/6722	miR-12a-5p,miR-8-5p,miR-283	3
ENSG00000134769	DTNA	45456609;45447635;45451998;45427438;45429481/45456926;45447816;45452177;45427545;45429670/2502	https://www.ncbi.nlm.nih.gov/gene/1837	miR-12a-5p,miR-8-5p,miR-283	3
ENSG00000157554	ERG	150568013;150571958;150575649;150583846;150583200;150581618;150568176;150567928/150568046;150572529;150575762;150584242;150583265;150581746;150568292;150567929/1906	https://www.ncbi.nlm.nih.gov/gene/2078	bantam-3p,miR-8-5p,miR-276b-5p	3
ENSG00000134769	DTNA	161084014/161085758/3392	https://www.ncbi.nlm.nih.gov/gene/1837	miR-12a-5p,miR-8-5p,miR-283	3
ENSG00000134769	DTNA	106347693/106349142/5487	https://www.ncbi.nlm.nih.gov/gene/1837	miR-12a-5p,miR-8-5p,miR-283	3
ENSG00000134769	DTNA	84235306/84238496/4306	https://www.ncbi.nlm.nih.gov/gene/1837	miR-12a-5p,miR-8-5p,miR-283	3
ENSG00000076641	PAG1	31360712/31360956/592	https://www.ncbi.nlm.nih.gov/gene/55824	miR-306-5p,bantam-3p,miR-8-5p	3
ENSG00000157554	ERG	134355347/134357704/4868	https://www.ncbi.nlm.nih.gov/gene/2078	bantam-3p,miR-8-5p,miR-276b-5p	3
ENSG00000185352	HS6ST3	70656784/70663424/9290	https://www.ncbi.nlm.nih.gov/gene/266722	bantam-3p,miR-281-5p,miR-283	3
ENSG00000134769	DTNA	161084120/161085758/2694	https://www.ncbi.nlm.nih.gov/gene/1837	miR-12a-5p,miR-8-5p,miR-283	3
ENSG00000113161	HMGCR	38401560;38400215;38402894;38410894/38401636;38400788;38403095;38413627/6216	https://www.ncbi.nlm.nih.gov/gene/3156	miR-12a-5p,miR-8-5p,miR-281-5p	3
ENSG00000186951	PPARA	85448154/85449040/1721	https://www.ncbi.nlm.nih.gov/gene/5465	miR-12a-5p,miR-8-5p,miR-281-5p	3
ENSG00000124343	XG	33708715/33710125/1970	https://www.ncbi.nlm.nih.gov/gene/7499	miR-8-5p,miR-276b-5p,miR-281-5p	3
ENSG00000134769	DTNA	35229334/35232402/4288	https://www.ncbi.nlm.nih.gov/gene/1837	miR-12a-5p,miR-8-5p,miR-283	3
ENSG00000126016	AMOT	147542619/147544954/4150	https://www.ncbi.nlm.nih.gov/gene/154796	miR-306-5p,miR-283	2
ENSG00000151704	KCNJ1	83490188;83616612/83490274;83616707/563	https://www.ncbi.nlm.nih.gov/gene/3758	miR-281-5p,miR-283	2
ENSG00000127530	OR7C1	30458747/30461356/4199	https://www.ncbi.nlm.nih.gov/gene/26664	bantam-3p,miR-276b-5p	2
ENSG00000169255	B3GALNT1	45448244;45427438;45447597;45429481/45448581;45427545;45447816;45429670/2169	https://www.ncbi.nlm.nih.gov/gene/8706	miR-8-5p,miR-276b-5p	2
ENSG00000169255	B3GALNT1	45935121;45933347/45935183;45934225/1293	https://www.ncbi.nlm.nih.gov/gene/8706	miR-8-5p,miR-276b-5p	2
ENSG00000127530	OR7C1	46068528/46073469/5585	https://www.ncbi.nlm.nih.gov/gene/26664	bantam-3p,miR-276b-5p	2
ENSG00000169255	B3GALNT1	161083901/161085758/2736	https://www.ncbi.nlm.nih.gov/gene/8706	miR-8-5p,miR-276b-5p	2
ENSG00000114019	AMOTL2	168313003/168313915/1757	https://www.ncbi.nlm.nih.gov/gene/51421	miR-8-5p,miR-276b-5p	2
ENSG00000169255	B3GALNT1	149162417;149165946/149162875;149165958/1150	https://www.ncbi.nlm.nih.gov/gene/8706	miR-8-5p,miR-276b-5p	2
ENSG00000164879	CA3	33709996/33710125/678	https://www.ncbi.nlm.nih.gov/gene/761	bantam-3p,miR-8-5p	2
ENSG00000169255	B3GALNT1	33703012/33710125/7555	https://www.ncbi.nlm.nih.gov/gene/8706	miR-8-5p,miR-276b-5p	2
ENSG00000085063	CD59	44370165/44373327/3532	https://www.ncbi.nlm.nih.gov/gene/966	miR-281-5p,miR-283	2
ENSG00000138448	ITGAV	53070109;53075221;53081592;53072613;53078772;53067118;53073118;53074385;53089946;53080511;53065920;53090519;53086952;53075061;53071938;53083340/53070260;53075304;53081696;53072695;53078874;53067257;53073259;53074477;53090062;53080621;53065977;53090657;53087041;53075137;53072048;53083453/3674	https://www.ncbi.nlm.nih.gov/gene/3685	miR-12a-5p,miR-276b-5p	2
ENSG00000196591	HDAC2	31357269;31356479;31358480;31358969;31360487;31356960/31357369;31356582;31358622;31359015;31360597;31357090/1256	https://www.ncbi.nlm.nih.gov/gene/3066	miR-8-5p,miR-281-5p	2
ENSG00000070831	CDC42	117297612;117300845;117315071;117275451/117297876;117301156;117315261;117278384/4205	https://www.ncbi.nlm.nih.gov/gene/998	miR-8-5p,miR-283	2
ENSG00000062598	ELMO2	63691733;63685517;63666940;63692242;63652565;63688789;63688527;63690264;63691102;63693549;63657794;63689544;63681766/63691862;63685590;63667060;63692419;63652656;63688881;63688594;63690412;63691233;63693874;63657907;63689735;63681899/2024	https://www.ncbi.nlm.nih.gov/gene/63916	miR-8-5p,miR-276b-5p	2
ENSG00000112715	VEGFA	186677293/186680901/7039	https://www.ncbi.nlm.nih.gov/gene/7422	bantam-3p,miR-281-5p	2
ENSG00000169255	B3GALNT1	110620277/110620779/1889	https://www.ncbi.nlm.nih.gov/gene/8706	miR-8-5p,miR-276b-5p	2
ENSG00000115904	SOS1	243657536/243660376/3417	https://www.ncbi.nlm.nih.gov/gene/6654	miR-8-5p,miR-276b-5p	2
ENSG00000124203	ZNF831	26452083;26457859;26465455;26463917;26458445;26466226;26470719;26468551/26453404;26457967;26465551;26464826;26458577;26466262;26470832;26468623/3936	https://www.ncbi.nlm.nih.gov/gene/128611	miR-8-5p,miR-281-5p	2
ENSG00000112715	VEGFA	63167590/63168044/8149	https://www.ncbi.nlm.nih.gov/gene/7422	bantam-3p,miR-281-5p	2
ENSG00000151704	KCNJ1	113933028/113941057/9737	https://www.ncbi.nlm.nih.gov/gene/3758	miR-281-5p,miR-283	2
ENSG00000138685	FGF2	110149111/110150362/2412	https://www.ncbi.nlm.nih.gov/gene/2247	miR-12a-5p,miR-283	2
ENSG00000138185	ENTPD1	85882376/85882992/1239	https://www.ncbi.nlm.nih.gov/gene/953	miR-12a-5p,miR-8-5p	2
ENSG00000007372	PAX6	35426080/35428191/3453	https://www.ncbi.nlm.nih.gov/gene/5080	miR-12a-5p,miR-8-5p	2
ENSG00000072657	TRHDE	147542619/147544954/4135	https://www.ncbi.nlm.nih.gov/gene/29953	miR-8-5p,miR-276b-5p	2
ENSG00000112715	VEGFA	41259905/41261766/4717	https://www.ncbi.nlm.nih.gov/gene/7422	bantam-3p,miR-281-5p	2
ENSG00000169255	B3GALNT1	22091518/22101360/10503	https://www.ncbi.nlm.nih.gov/gene/8706	miR-8-5p,miR-276b-5p	2
ENSG00000118777	ABCG2	25362249/25362526/1571	https://www.ncbi.nlm.nih.gov/gene/9429	miR-276b-5p,miR-283	2
ENSG00000151704	KCNJ1	41239343/41239949/3278	https://www.ncbi.nlm.nih.gov/gene/3758	miR-281-5p,miR-283	2
ENSG00000196712	NF1	7070652/7070960/2522	https://www.ncbi.nlm.nih.gov/gene/4763	miR-306-5p,miR-283	2
ENSG00000007372	PAX6	77012779/77016813/4844	https://www.ncbi.nlm.nih.gov/gene/5080	miR-12a-5p,miR-8-5p	2
ENSG00000169255	B3GALNT1	102370174;102369881/102370245;102369984/434	https://www.ncbi.nlm.nih.gov/gene/8706	miR-8-5p,miR-276b-5p	2
ENSG00000169255	B3GALNT1	32716434/32716828/660	https://www.ncbi.nlm.nih.gov/gene/8706	miR-8-5p,miR-276b-5p	2
ENSG00000196712	NF1	96833199/96839560/7073	https://www.ncbi.nlm.nih.gov/gene/4763	miR-306-5p,miR-283	2
ENSG00000172331	BPGM	93885199/93888989/4883	https://www.ncbi.nlm.nih.gov/gene/669	miR-306-5p,miR-276b-5p	2
ENSG00000118777	ABCG2	53411241/53416446/7603	https://www.ncbi.nlm.nih.gov/gene/9429	miR-276b-5p,miR-283	2
ENSG00000007372	PAX6	29724470;29638489;29666077;29634418;29626484;29599656;29632869;29597491;29630742;29624152;29576529;29599027;29578275;29629041;29638694;29663699;29636290/29724537;29638566;29666208;29634541;29626556;29599817;29632946;29597758;29631021;29624258;29577456;29599125;29578360;29629093;29638904;29663859;29636494/3260	https://www.ncbi.nlm.nih.gov/gene/5080	miR-12a-5p,miR-8-5p	2
ENSG00000164116	GUCY1A1	64542770/64543237/2497	https://www.ncbi.nlm.nih.gov/gene/2982	miR-12a-5p,miR-8-5p	2
ENSG00000169255	B3GALNT1	7069855;7068456;7067643;7067015/7071030;7068530;7067771;7067117/2550	https://www.ncbi.nlm.nih.gov/gene/8706	miR-8-5p,miR-276b-5p	2
ENSG00000151704	KCNJ1	13762344;13757660;13756588;13761085;13767127/13762444;13760720;13756767;13761211;13769206/6525	https://www.ncbi.nlm.nih.gov/gene/3758	miR-281-5p,miR-283	2
ENSG00000107562	CXCL12	67723842/67730619/10667	https://www.ncbi.nlm.nih.gov/gene/6387	miR-306-5p,miR-283	2
ENSG00000175311	ANKS4B	68594604/68595996/2596	https://www.ncbi.nlm.nih.gov/gene/257629	miR-306-5p,bantam-3p	2
ENSG00000005249	PRKAR2B	98793762/98795845/3571	https://www.ncbi.nlm.nih.gov/gene/5577	miR-8-5p,miR-281-5p	2
ENSG00000070831	CDC42	46366050;46368891/46367560;46370175/4121	https://www.ncbi.nlm.nih.gov/gene/998	miR-306-5p,miR-276b-5p	2
ENSG00000169255	B3GALNT1	155730232/155730432/2656	https://www.ncbi.nlm.nih.gov/gene/8706	miR-8-5p,miR-276b-5p	2
ENSG00000099139	PCSK5	43784563/43786487/2909	https://www.ncbi.nlm.nih.gov/gene/5125	miR-276b-5p,miR-281-5p	2
ENSG00000141646	SMAD4	206106936/206110188/5026	https://www.ncbi.nlm.nih.gov/gene/4089	miR-8-5p,miR-283	2
ENSG00000064225	ST3GAL6	41239343/41240443/3661	https://www.ncbi.nlm.nih.gov/gene/10402	bantam-3p,miR-281-5p	2
ENSG00000064225	ST3GAL6	95298914;95315322;95308011;95311451;95306285;95302205/95299102;95315416;95308211;95311577;95306366;95302333/1058	https://www.ncbi.nlm.nih.gov/gene/10402	bantam-3p,miR-281-5p	2
ENSG00000169255	B3GALNT1	33709798/33710125/825	https://www.ncbi.nlm.nih.gov/gene/8706	miR-8-5p,miR-276b-5p	2
ENSG00000067533	RRP15	28300346/28303166/7123	https://www.ncbi.nlm.nih.gov/gene/51018	miR-8-5p,miR-281-5p	2
ENSG00000105989	WNT2	27209121;27213484;27229158;27217688;27197315;27228206;27218777;27206582;27202820;27220049;27212707;27204911;27192499/27209231;27213597;27230173;27217758;27197599;27228305;27218817;27206792;27203119;27220145;27212897;27205065;27192623/4666	https://www.ncbi.nlm.nih.gov/gene/7472	miR-8-5p,miR-276b-5p	2
ENSG00000164171	ITGA2	186274280/186274897/1204	https://www.ncbi.nlm.nih.gov/gene/3673	miR-8-5p,miR-283	2
ENSG00000134548	SPX	4709559/4712975/4029	https://www.ncbi.nlm.nih.gov/gene/80763	bantam-3p,miR-8-5p	2
ENSG00000169255	B3GALNT1	12740795/12742734/4344	https://www.ncbi.nlm.nih.gov/gene/8706	miR-8-5p,miR-276b-5p	2
ENSG00000141646	SMAD4	75360343/75364001/6777	https://www.ncbi.nlm.nih.gov/gene/4089	miR-8-5p,miR-283	2
ENSG00000140093	SERPINA10	34153274/34156356/4734	https://www.ncbi.nlm.nih.gov/gene/51156	bantam-3p,miR-276b-5p	2
ENSG00000115738	ID2	161083883/161085758/3295	https://www.ncbi.nlm.nih.gov/gene/3398	miR-8-5p,miR-283	2
ENSG00000095303	PTGS1	39595370/39599466/7789	https://www.ncbi.nlm.nih.gov/gene/5742	miR-276b-5p,miR-283	2
ENSG00000089041	P2RX7	121668076/121668467/1190	https://www.ncbi.nlm.nih.gov/gene/5024	miR-8-5p,miR-281-5p	2
ENSG00000140463	BBS4	191423961/191425386/5069	https://www.ncbi.nlm.nih.gov/gene/585	miR-281-5p,miR-283	2
ENSG00000169255	B3GALNT1	62135653/62137096/2776	https://www.ncbi.nlm.nih.gov/gene/8706	miR-8-5p,miR-276b-5p	2
ENSG00000169255	B3GALNT1	38981549/38985823/8906	https://www.ncbi.nlm.nih.gov/gene/8706	miR-8-5p,miR-276b-5p	2
ENSG00000130234	ACE2	69010900;69015541;69008841;69015358;69006866/69011015;69016978;69008925;69015436;69006929/2625	https://www.ncbi.nlm.nih.gov/gene/59272	miR-12a-5p,miR-8-5p	2
ENSG00000164116	GUCY1A1	109733932/109737070/4046	https://www.ncbi.nlm.nih.gov/gene/2982	miR-12a-5p,miR-8-5p	2
ENSG00000113083	LOX	101240134/101241372/2713	https://www.ncbi.nlm.nih.gov/gene/4015	miR-8-5p,miR-283	2
ENSG00000164171	ITGA2	147542619/147544954/3823	https://www.ncbi.nlm.nih.gov/gene/3673	miR-8-5p,miR-283	2
ENSG00000134548	SPX	45431172;45429481;45427438/45431335;45429670;45427545/473	https://www.ncbi.nlm.nih.gov/gene/80763	bantam-3p,miR-8-5p	2
ENSG00000143970	ASXL2	105096822/105101088/5550	https://www.ncbi.nlm.nih.gov/gene/55252	miR-12a-5p,miR-283	2
ENSG00000169255	B3GALNT1	152757142;152758910/152757184;152759760/1580	https://www.ncbi.nlm.nih.gov/gene/8706	miR-8-5p,miR-276b-5p	2
ENSG00000121410	A1BG	102380506;102366383;102379521;102370384;102367478;102382056;102376935;102368739;102370707;102379853;102369861;102362475;102380249;102363256;102376272;102381127;102361718;102367114;102363710;102369711;102375359;102365397;102370174;102368218;102376560;102369211;102379284;102361087/102380686;102366506;102379651;102370478;102367560;102382882;102377140;102368832;102370860;102379954;102369984;102362664…	https://www.ncbi.nlm.nih.gov/gene/10855	miR-8-5p,miR-276b-5p	2
ENSG00000146374	RSPO3	59254744/59259113/10953	https://www.ncbi.nlm.nih.gov/gene/84870	bantam-3p,miR-8-5p	2
ENSG00000138448	ITGAV	98793490/98794747/7523	https://www.ncbi.nlm.nih.gov/gene/3685	miR-12a-5p,miR-276b-5p	2
ENSG00000169255	B3GALNT1	33709929/33710125/758	https://www.ncbi.nlm.nih.gov/gene/8706	miR-8-5p,miR-276b-5p	2
ENSG00000130234	ACE2	43784563/43786487/3535	https://www.ncbi.nlm.nih.gov/gene/59272	miR-12a-5p,miR-8-5p	2
ENSG00000114739	ACVR2B	128838057/128839124/2539	https://www.ncbi.nlm.nih.gov/gene/93	miR-8-5p,miR-276b-5p	2
ENSG00000085063	CD59	8074024/8075198/3083	https://www.ncbi.nlm.nih.gov/gene/966	miR-281-5p,miR-283	2
ENSG00000183044	ABAT	122892397/122895464/3880	https://www.ncbi.nlm.nih.gov/gene/18	miR-8-5p,miR-276b-5p	2
ENSG00000187498	COL4A1	22345936/22346964/2704	https://www.ncbi.nlm.nih.gov/gene/1282	miR-276b-5p,miR-281-5p	2
ENSG00000169255	B3GALNT1	88139864/88143855/5561	https://www.ncbi.nlm.nih.gov/gene/8706	miR-8-5p,miR-276b-5p	2
ENSG00000070193	FGF10	101688105/101689308/1805	https://www.ncbi.nlm.nih.gov/gene/2255	miR-12a-5p,miR-8-5p	2
ENSG00000124203	ZNF831	94870796/94876748/8844	https://www.ncbi.nlm.nih.gov/gene/128611	miR-8-5p,miR-281-5p	2
ENSG00000086205	FOLH1	46358611/46360940/3531	https://www.ncbi.nlm.nih.gov/gene/2346	miR-8-5p,miR-283	2
ENSG00000130234	ACE2	41239343/41239970/3195	https://www.ncbi.nlm.nih.gov/gene/59272	miR-12a-5p,miR-8-5p	2
ENSG00000196712	NF1	34153105/34154475/3133	https://www.ncbi.nlm.nih.gov/gene/4763	miR-12a-5p,miR-276b-5p	2
ENSG00000169255	B3GALNT1	62135741/62138238/3891	https://www.ncbi.nlm.nih.gov/gene/8706	miR-8-5p,miR-276b-5p	2
ENSG00000141469	SLC14A1	101687895/101689308/2289	https://www.ncbi.nlm.nih.gov/gene/6563	miR-12a-5p,miR-8-5p	2
ENSG00000112715	VEGFA	100889994/100890957/2928	https://www.ncbi.nlm.nih.gov/gene/7422	bantam-3p,miR-281-5p	2
ENSG00000141469	SLC14A1	45427422;45421383;45429481;45419504;45424496;45420528;45420332;45420136;45424216;45419302/45427545;45421583;45430073;45419590;45424579;45420693;45420429;45420223;45424381;45419395/1738	https://www.ncbi.nlm.nih.gov/gene/6563	miR-12a-5p,miR-8-5p	2
ENSG00000064225	ST3GAL6	95866384/95877266/12493	https://www.ncbi.nlm.nih.gov/gene/10402	bantam-3p,miR-281-5p	2
ENSG00000168743	NPNT	33708748;33716826/33710343;33716860/1707	https://www.ncbi.nlm.nih.gov/gene/255743	miR-8-5p,miR-283	2
ENSG00000106546	AHR	106347693/106349208/2359	https://www.ncbi.nlm.nih.gov/gene/196527	miR-12a-5p,miR-8-5p	2
ENSG00000169255	B3GALNT1	102358506;102370707;102369211;102366383;102369861;102379521;102365397;102368739;102380506;102370174;102359270;102362475;102376272;102363710;102367085;102376560;102369711;102358039;102361718;102353650;102381127;102379284;102375359;102367478;102368218;102382056;102360184;102376935;102380249;102370384;102379853;102361022;102363256/102358729;102370860;102369387;102366506;102369984;102379651;102365599…	https://www.ncbi.nlm.nih.gov/gene/8706	miR-8-5p,miR-276b-5p	2
ENSG00000007372	PAX6	31784792/31789933/6944	https://www.ncbi.nlm.nih.gov/gene/5080	miR-12a-5p,miR-8-5p	2
ENSG00000101752	MIB1	150082899/150083307/886	https://www.ncbi.nlm.nih.gov/gene/57534	miR-8-5p,miR-283	2
ENSG00000114019	AMOTL2	67686044;67694673/67686126;67696075/3532	https://www.ncbi.nlm.nih.gov/gene/51421	miR-8-5p,miR-276b-5p	2
ENSG00000007372	PAX6	41239343/41239903/3127	https://www.ncbi.nlm.nih.gov/gene/5080	miR-12a-5p,miR-8-5p	2
ENSG00000143248	RGS5	87380509;87376393;87372118;87386826;87374163;87369813;87379735;87366361;87378396;87385301;87376881;87389303;87390800;87383713;87374840/87380595;87376565;87372195;87386903;87374320;87369900;87379850;87366495;87378538;87385389;87377040;87389527;87391919;87383780;87374916/4979	https://www.ncbi.nlm.nih.gov/gene/10370	miR-8-5p,miR-281-5p	2
ENSG00000084112	SSH1	72663196/72670758/11047	https://www.ncbi.nlm.nih.gov/gene/54434	bantam-3p,miR-276b-5p	2
ENSG00000169255	B3GALNT1	77012779/77016813/4800	https://www.ncbi.nlm.nih.gov/gene/8706	miR-8-5p,miR-276b-5p	2
ENSG00000115738	ID2	109733937/109737070/4122	https://www.ncbi.nlm.nih.gov/gene/3398	miR-8-5p,miR-283	2
ENSG00000085063	CD59	69245486/69249327/5858	https://www.ncbi.nlm.nih.gov/gene/966	miR-281-5p,miR-283	2
ENSG00000169255	B3GALNT1	22081464/22082524/2551	https://www.ncbi.nlm.nih.gov/gene/8706	miR-8-5p,miR-276b-5p	2
ENSG00000169255	B3GALNT1	94430394/94431227/5072	https://www.ncbi.nlm.nih.gov/gene/8706	miR-8-5p,miR-276b-5p	2
ENSG00000140463	BBS4	43784629/43786487/3535	https://www.ncbi.nlm.nih.gov/gene/585	miR-281-5p,miR-283	2
ENSG00000196712	NF1	2597768/2601095/4728	https://www.ncbi.nlm.nih.gov/gene/4763	miR-306-5p,miR-283	2
ENSG00000143970	ASXL2	59324368/59325992/2655	https://www.ncbi.nlm.nih.gov/gene/55252	miR-12a-5p,miR-283	2
ENSG00000185010	F8	161084265/161085758/3325	https://www.ncbi.nlm.nih.gov/gene/2157	bantam-3p,miR-276b-5p	2
ENSG00000126803	HSPA2	45929319/45933967/7451	https://www.ncbi.nlm.nih.gov/gene/3306	bantam-3p,miR-8-5p	2
ENSG00000106546	AHR	161085167/161085758/2224	https://www.ncbi.nlm.nih.gov/gene/196527	miR-12a-5p,miR-8-5p	2
ENSG00000172331	BPGM	41174510/41175721/5285	https://www.ncbi.nlm.nih.gov/gene/669	miR-306-5p,miR-276b-5p	2
ENSG00000080854	IGSF9B	15912377/15913731/3051	https://www.ncbi.nlm.nih.gov/gene/22997	miR-276b-5p,miR-281-5p	2
ENSG00000143248	RGS5	98793487/98794747/7549	https://www.ncbi.nlm.nih.gov/gene/10370	miR-8-5p,miR-281-5p	2
ENSG00000169255	B3GALNT1	100916523/100920692/5011	https://www.ncbi.nlm.nih.gov/gene/8706	miR-8-5p,miR-276b-5p	2
ENSG00000118777	ABCG2	88139864/88143855/5542	https://www.ncbi.nlm.nih.gov/gene/9429	miR-276b-5p,miR-283	2
ENSG00000183044	ABAT	67000922;67004084;67003515;67008974;67005240;67001308;67003070;67003256/67000990;67004224;67003553;67009735;67005393;67001461;67003174;67003360/2062	https://www.ncbi.nlm.nih.gov/gene/18	miR-8-5p,miR-276b-5p	2
ENSG00000174804	FZD4	49145092/49146755/4110	https://www.ncbi.nlm.nih.gov/gene/8322	bantam-3p,miR-281-5p	2
ENSG00000130234	ACE2	69015561/69016978/2342	https://www.ncbi.nlm.nih.gov/gene/59272	miR-12a-5p,miR-8-5p	2
ENSG00000127530	OR7C1	41239343/41239905/3196	https://www.ncbi.nlm.nih.gov/gene/26664	bantam-3p,miR-276b-5p	2
ENSG00000169255	B3GALNT1	88090269/88092233/4206	https://www.ncbi.nlm.nih.gov/gene/8706	miR-8-5p,miR-276b-5p	2
ENSG00000070831	CDC42	128838020/128839124/2539	https://www.ncbi.nlm.nih.gov/gene/998	miR-8-5p,miR-283	2
ENSG00000169255	B3GALNT1	128458761/128462360/4594	https://www.ncbi.nlm.nih.gov/gene/8706	miR-8-5p,miR-276b-5p	2
ENSG00000088387	DOCK9	2597768/2603188/7184	https://www.ncbi.nlm.nih.gov/gene/23348	miR-306-5p,miR-12a-5p	2
ENSG00000184903	IMMP2L	45749952/45750330/2264	https://www.ncbi.nlm.nih.gov/gene/83943	bantam-3p,miR-8-5p	2
ENSG00000169860	P2RY1	31358480;31334838;31352257;31356460;31338025;31349120;31336635;31360487;31350183;31337819;31340505;31325820;31337368;31356960;31330296;31327499;31343009;31374013;31338704;31358969;31336333;31357269/31358622;31335031;31352414;31356582;31338139;31349251;31336914;31360703;31350318;31337880;31340645;31326252;31337582;31357090;31330498;31327839;31343135;31374287;31338805;31359015;31336473;31357369/8788	https://www.ncbi.nlm.nih.gov/gene/5028	miR-8-5p,miR-283	2
ENSG00000140463	BBS4	32157608;32163226;32158412;32153913;32159569;32167940/32157775;32163335;32158606;32153986;32159655;32169010/2084	https://www.ncbi.nlm.nih.gov/gene/585	miR-281-5p,miR-283	2
ENSG00000172331	BPGM	31784792/31789933/6922	https://www.ncbi.nlm.nih.gov/gene/669	miR-306-5p,miR-276b-5p	2
ENSG00000106546	AHR	161083930/161085758/4218	https://www.ncbi.nlm.nih.gov/gene/196527	miR-12a-5p,miR-8-5p	2
ENSG00000169255	B3GALNT1	67694723/67696075/3615	https://www.ncbi.nlm.nih.gov/gene/8706	miR-8-5p,miR-276b-5p	2
ENSG00000114019	AMOTL2	35426080/35428178/3774	https://www.ncbi.nlm.nih.gov/gene/51421	miR-8-5p,miR-276b-5p	2
ENSG00000169255	B3GALNT1	26667020/26671101/6285	https://www.ncbi.nlm.nih.gov/gene/8706	miR-8-5p,miR-276b-5p	2
ENSG00000164116	GUCY1A1	6402447/6403967/2309	https://www.ncbi.nlm.nih.gov/gene/2982	miR-12a-5p,miR-8-5p	2
ENSG00000182326	C1S	13667684;13680489;13681139;13666318/13668383;13680598;13681964;13666470/2607	https://www.ncbi.nlm.nih.gov/gene/716	miR-283	1
ENSG00000164619	BMPER	15912367/15913876/2877	https://www.ncbi.nlm.nih.gov/gene/168667	miR-8-5p	1
ENSG00000047457	CP	34062002;34058059;34085756;34153092;34051861;34055163;34046328;34078857/34062047;34058163;34086092;34154400;34051970;34055303;34046405;34079186/3005	https://www.ncbi.nlm.nih.gov/gene/1356	miR-276b-5p	1
ENSG00000100099	HPS4	2728105/2731180/4369	https://www.ncbi.nlm.nih.gov/gene/89781	miR-283	1
ENSG00000149212	SESN3	161083920/161085758/3400	https://www.ncbi.nlm.nih.gov/gene/143686	miR-12a-5p	1
ENSG00000111846	GCNT2	191423961/191425389/4933	https://www.ncbi.nlm.nih.gov/gene/2651	miR-8-5p	1
ENSG00000010810	FYN	112774877/112778566/7613	https://www.ncbi.nlm.nih.gov/gene/2534	miR-306-5p	1
ENSG00000130940	CASZ1	45429312/45432319/5661	https://www.ncbi.nlm.nih.gov/gene/54897	miR-8-5p	1
ENSG00000101445	PPP1R16B	161084983/161085758/2123	https://www.ncbi.nlm.nih.gov/gene/26051	miR-8-5p	1
ENSG00000138829	FBN2	60824056/60825415/4777	https://www.ncbi.nlm.nih.gov/gene/2201	miR-8-5p	1
ENSG00000077549	CAPZB	26471213;26465455;26458445;26463917;26452083;26470719;26468551;26457859/26471370;26466262;26458577;26464826;26453404;26470813;26468623;26457967/4277	https://www.ncbi.nlm.nih.gov/gene/832	miR-276b-5p	1
ENSG00000188672	RHCE	31374156/31377675/12373	https://www.ncbi.nlm.nih.gov/gene/6006	miR-283	1
ENSG00000107014	RLN2	68178857/68180962/3024	https://www.ncbi.nlm.nih.gov/gene/6019	miR-306-5p	1
ENSG00000049540	ELN	207886539/207887737/2538	https://www.ncbi.nlm.nih.gov/gene/2006	miR-283	1
ENSG00000107485	GATA3	111660332/111661738/3628	https://www.ncbi.nlm.nih.gov/gene/2625	miR-283	1
ENSG00000115414	FN1	134679032/134679816/1711	https://www.ncbi.nlm.nih.gov/gene/2335	miR-8-5p	1
ENSG00000167332	OR51E2	41935862;41937229/41935940;41937323/577	https://www.ncbi.nlm.nih.gov/gene/81285	miR-306-5p	1
ENSG00000124205	EDN3	42432976;42428533/42433065;42428981/748	https://www.ncbi.nlm.nih.gov/gene/1908	miR-12a-5p	1
ENSG00000113889	KNG1	38380027/38383402/4809	https://www.ncbi.nlm.nih.gov/gene/3827	miR-12a-5p	1
ENSG00000073060	SCARB1	121180354;121175388;121177297;121177147;121165371;121184305;121167488;121166058/121180455;121175478;121177446;121177212;121165437;121186073;121167624;121166187/3003	https://www.ncbi.nlm.nih.gov/gene/949	miR-375	1
ENSG00000164619	BMPER	38380027/38383402/4806	https://www.ncbi.nlm.nih.gov/gene/168667	miR-8-5p	1
ENSG00000175592	FOSL1	34153274/34156427/5287	https://www.ncbi.nlm.nih.gov/gene/8061	miR-283	1
ENSG00000135312	HTR1B	88090264/88092355/4276	https://www.ncbi.nlm.nih.gov/gene/3351	miR-306-5p	1
ENSG00000204217	BMPR2	41239343/41239900/3249	https://www.ncbi.nlm.nih.gov/gene/659	miR-276b-5p	1
ENSG00000168036	CTNNB1	21227243/21227603/980	https://www.ncbi.nlm.nih.gov/gene/1499	miR-12a-5p	1
ENSG00000100292	HMOX1	75356343;75355365;75354503;75344660;75351424;75358657;75359398;75360288;75350789;75350042;75351068;75350258;75359985;75359170;75355056;75347204/75356448;75355522;75354697;75345658;75351602;75358827;75359556;75364001;75350949;75350148;75351315;75350374;75360139;75359310;75355214;75347309/7379	https://www.ncbi.nlm.nih.gov/gene/3162	miR-8-5p	1
ENSG00000198954	KIFBP	32168459/32173018/6149	https://www.ncbi.nlm.nih.gov/gene/26128	miR-8-5p	1
ENSG00000124155	PIGT	31784779/31789933/6888	https://www.ncbi.nlm.nih.gov/gene/51604	miR-8-5p	1
ENSG00000144895	EIF2A	4680171/4681748/2792	https://www.ncbi.nlm.nih.gov/gene/83939	miR-375	1
ENSG00000164022	AIMP1	2954592;2948914;2959168;2948162;2960261;2955524;2953044/2954709;2949069;2959342;2948699;2960364;2955670;2953186/3489	https://www.ncbi.nlm.nih.gov/gene/9255	miR-283	1
ENSG00000196712	NF1	215361147/215361554/3720	https://www.ncbi.nlm.nih.gov/gene/4763	miR-283	1
ENSG00000075340	ADD2	59324460/59325992/2452	https://www.ncbi.nlm.nih.gov/gene/119	miR-281-5p	1
ENSG00000077782	FGFR1	30691600/30694142/4530	https://www.ncbi.nlm.nih.gov/gene/2260	bantam-3p	1
ENSG00000085063	CD59	31266705/31269451/4825	https://www.ncbi.nlm.nih.gov/gene/966	miR-283	1
ENSG00000026508	CD44	155730232/155732345/4286	https://www.ncbi.nlm.nih.gov/gene/960	bantam-3p	1
ENSG00000151617	EDNRA	34153274/34154525/3106	https://www.ncbi.nlm.nih.gov/gene/1909	miR-8-5p	1
ENSG00000170381	SEMA3E	98793429/98794625/7631	https://www.ncbi.nlm.nih.gov/gene/9723	bantam-3p	1
ENSG00000189403	HMGB1	136507955;136508870;136502001;136507305;136494444;136506716;136500552;136504673;136506527;136508232;136509733;136503182;136499112;136502272;136501748;136505310;136510653;136498899/136508139;136509071;136502088;136507437;136497558;136506973;136500847;136505104;136506639;136508385;136509961;136503330;136499259;136502488;136501913;136505881;136510792;136498996/9525	https://www.ncbi.nlm.nih.gov/gene/3146	miR-12a-5p	1
ENSG00000124155	PIGT	58692803;58694931/58693811;58695333/1609	https://www.ncbi.nlm.nih.gov/gene/51604	miR-8-5p	1
ENSG00000135365	PHF21A	83292461/83295343/4581	https://www.ncbi.nlm.nih.gov/gene/51317	miR-8-5p	1
ENSG00000080618	CPB2	141445977/141448187/6056	https://www.ncbi.nlm.nih.gov/gene/1361	miR-276b-5p	1
ENSG00000143178	TBX19	52136800;52136116;52133689;52132651;52135729/52136882;52136259;52133815;52133226;52135863/3256	https://www.ncbi.nlm.nih.gov/gene/9095	bantam-3p	1
ENSG00000047457	CP	155730030;155717215;155722038/155730622;155717302;155722192/1788	https://www.ncbi.nlm.nih.gov/gene/1356	miR-276b-5p	1
ENSG00000085063	CD59	215360454/215361554/7898	https://www.ncbi.nlm.nih.gov/gene/966	miR-283	1
ENSG00000107562	CXCL12	161083883/161085758/3221	https://www.ncbi.nlm.nih.gov/gene/6387	miR-306-5p	1
ENSG00000164171	ITGA2	99796137/99796733/3029	https://www.ncbi.nlm.nih.gov/gene/3673	miR-8-5p	1
ENSG00000196712	NF1	45412625;45421071;45431250;45422957;45416789/45412659;45421273;45432333;45423062;45416904/3674	https://www.ncbi.nlm.nih.gov/gene/4763	miR-306-5p	1
ENSG00000198909	MAP3K3	117028173/117031148/4861	https://www.ncbi.nlm.nih.gov/gene/4215	miR-8-5p	1
ENSG00000164093	PITX2	22081464/22082524/2508	https://www.ncbi.nlm.nih.gov/gene/5308	bantam-3p	1
ENSG00000117020	AKT3	88139864/88143855/5502	https://www.ncbi.nlm.nih.gov/gene/10000	miR-281-5p	1
ENSG00000100099	HPS4	128836315/128839124/4074	https://www.ncbi.nlm.nih.gov/gene/89781	miR-283	1
ENSG00000171988	JMJD1C	184387729/184388757/2257	https://www.ncbi.nlm.nih.gov/gene/221037	miR-283	1
ENSG00000187498	COL4A1	45429312/45431782/5504	https://www.ncbi.nlm.nih.gov/gene/1282	miR-8-5p	1
ENSG00000133636	NTS	214035835/214041502/8170	https://www.ncbi.nlm.nih.gov/gene/4922	miR-283	1
ENSG00000112033	PPARD	212988585/212991585/4473	https://www.ncbi.nlm.nih.gov/gene/5467	miR-281-5p	1
ENSG00000151617	EDNRA	128810989/128813266/4151	https://www.ncbi.nlm.nih.gov/gene/1909	miR-8-5p	1
ENSG00000167601	AXL	175923882/175929966/7542	https://www.ncbi.nlm.nih.gov/gene/558	miR-283	1
ENSG00000188672	RHCE	34887766;34884746/34891207;34884776/4685	https://www.ncbi.nlm.nih.gov/gene/6006	miR-283	1
ENSG00000168036	CTNNB1	154585275/154585493/2209	https://www.ncbi.nlm.nih.gov/gene/1499	miR-12a-5p	1
ENSG00000182326	C1S	77088990/77092373/4318	https://www.ncbi.nlm.nih.gov/gene/716	miR-283	1
ENSG00000197971	MBP	98773920;98772849;98783563/98773983;98772916;98783739/685	https://www.ncbi.nlm.nih.gov/gene/4155	miR-8-5p	1
ENSG00000107862	GBF1	30012803/30017882/9324	https://www.ncbi.nlm.nih.gov/gene/8729	miR-276b-5p	1
ENSG00000113389	NPR3	45606515/45609708/3838	https://www.ncbi.nlm.nih.gov/gene/4883	miR-8-5p	1
ENSG00000023909	GCLM	112911852/112913890/4374	https://www.ncbi.nlm.nih.gov/gene/2730	miR-8-5p	1
ENSG00000185591	SP1	35426080/35428178/3734	https://www.ncbi.nlm.nih.gov/gene/6667	miR-281-5p	1
ENSG00000184304	PRKD1	121612116/121614108/4240	https://www.ncbi.nlm.nih.gov/gene/5587	miR-281-5p	1
ENSG00000126803	HSPA2	5126792/5129948/7023	https://www.ncbi.nlm.nih.gov/gene/3306	bantam-3p	1
ENSG00000182326	C1S	44377133/44378632/1857	https://www.ncbi.nlm.nih.gov/gene/716	miR-283	1
ENSG00000046651	OFD1	21250821/21253850/4323	https://www.ncbi.nlm.nih.gov/gene/8481	miR-306-5p	1
ENSG00000169083	AR	84235306/84238494/4294	https://www.ncbi.nlm.nih.gov/gene/367	miR-283	1
ENSG00000182185	RAD51B	175923897/175929966/7647	https://www.ncbi.nlm.nih.gov/gene/5890	bantam-3p	1
ENSG00000064225	ST3GAL6	107159583/107161811/3689	https://www.ncbi.nlm.nih.gov/gene/10402	miR-281-5p	1
ENSG00000164116	GUCY1A1	110663416/110663601/833	https://www.ncbi.nlm.nih.gov/gene/2982	miR-8-5p	1
ENSG00000198049	AVPR1B	34153274/34154406/2930	https://www.ncbi.nlm.nih.gov/gene/5534	miR-283	1
ENSG00000168036	CTNNB1	22086882/22090770/4466	https://www.ncbi.nlm.nih.gov/gene/1499	miR-12a-5p	1
ENSG00000005421	PON1	2956696;2953044;2955524;2948914;2948245;2954592/2956733;2953186;2955670;2949069;2948699;2954709/1467	https://www.ncbi.nlm.nih.gov/gene/5444	miR-283	1
ENSG00000085063	CD59	98793762/98795845/3399	https://www.ncbi.nlm.nih.gov/gene/966	miR-283	1
ENSG00000102755	FLT1	20680272/20688583/12486	https://www.ncbi.nlm.nih.gov/gene/2321	miR-281-5p	1
ENSG00000120156	TEK	112911856/112913890/3757	https://www.ncbi.nlm.nih.gov/gene/7010	miR-283	1
ENSG00000088926	F11	9509979;9521203;9491101;9502173;9517901;9489288;9505166;9527786;9526111;9497114;9535834;9492898;9493747;9518103;9494637;9523249;9536698/9510131;9521316;9491151;9502276;9517989;9490518;9505365;9527954;9526244;9497248;9535922;9492986;9493825;9518247;9494767;9523338;9536819/3488	https://www.ncbi.nlm.nih.gov/gene/2160	bantam-3p	1
ENSG00000147853	AK3	131252526;131239283;131263355;131245407;131250778;131252918;131261726/131252570;131239444;131263591;131245477;131250848;131253099;131261846/2072	https://www.ncbi.nlm.nih.gov/gene/50808	miR-283	1
ENSG00000071575	TRIB2	25204313/25205135/1259	https://www.ncbi.nlm.nih.gov/gene/28951	miR-281-5p	1
ENSG00000164619	BMPER	154583128/154584123/3655	https://www.ncbi.nlm.nih.gov/gene/168667	miR-8-5p	1
ENSG00000137801	THBS1	180601506/180603191/5833	https://www.ncbi.nlm.nih.gov/gene/7057	miR-8-5p	1
ENSG00000164111	ANXA5	122065797/122066742/1543	https://www.ncbi.nlm.nih.gov/gene/308	bantam-3p	1
ENSG00000128641	MYO1B	66176376/66176886/1288	https://www.ncbi.nlm.nih.gov/gene/4430	miR-283	1
ENSG00000197563	PIGN	44429666/44434596/6490	https://www.ncbi.nlm.nih.gov/gene/23556	miR-283	1
ENSG00000198954	KIFBP	34153274/34154458/3213	https://www.ncbi.nlm.nih.gov/gene/26128	miR-8-5p	1
ENSG00000134202	GSTM3	84235306/84238494/4288	https://www.ncbi.nlm.nih.gov/gene/2947	miR-8-5p	1
ENSG00000170989	S1PR1	227311871/227314792/8038	https://www.ncbi.nlm.nih.gov/gene/1901	miR-283	1
ENSG00000151617	EDNRA	72737588/72738473/2467	https://www.ncbi.nlm.nih.gov/gene/1909	miR-8-5p	1
ENSG00000124155	PIGT	134903232/134909797/7588	https://www.ncbi.nlm.nih.gov/gene/51604	miR-8-5p	1
ENSG00000112276	BVES	41236743/41237196/2777	https://www.ncbi.nlm.nih.gov/gene/11149	miR-281-5p	1
ENSG00000146469	VIP	134259793/134261755/2594	https://www.ncbi.nlm.nih.gov/gene/7432	miR-281-5p	1
ENSG00000107862	GBF1	161083908/161085758/3256	https://www.ncbi.nlm.nih.gov/gene/8729	miR-276b-5p	1
ENSG00000088387	DOCK9	96337623/96338618/2214	https://www.ncbi.nlm.nih.gov/gene/23348	miR-12a-5p	1
ENSG00000085063	CD59	76193353/76195889/5756	https://www.ncbi.nlm.nih.gov/gene/966	miR-283	1
ENSG00000107485	GATA3	25362312/25362526/1810	https://www.ncbi.nlm.nih.gov/gene/2625	miR-283	1
ENSG00000140743	CDR2	51078468/51085042/8772	https://www.ncbi.nlm.nih.gov/gene/1039	miR-8-5p	1
ENSG00000118432	CNR1	116917868/116922049/5068	https://www.ncbi.nlm.nih.gov/gene/1268	miR-283	1
ENSG00000104490	NCALD	215360440/215361554/8103	https://www.ncbi.nlm.nih.gov/gene/83988	miR-12a-5p	1
ENSG00000121807	CCR2	7070652/7071029/2844	https://www.ncbi.nlm.nih.gov/gene/729230	miR-276b-5p	1
ENSG00000168036	CTNNB1	75360343/75362089/4493	https://www.ncbi.nlm.nih.gov/gene/1499	miR-12a-5p	1
ENSG00000164619	BMPER	155730232/155737059/9205	https://www.ncbi.nlm.nih.gov/gene/168667	miR-8-5p	1
ENSG00000197563	PIGN	136502272;136499112;136500552;136501748;136494433;136498899;136502001/136502695;136499259;136500847;136501913;136497558;136498996;136502088/9855	https://www.ncbi.nlm.nih.gov/gene/23556	miR-283	1
ENSG00000104490	NCALD	98793675;98788036;98773920;98772849;98788326;98791841/98795845;98788222;98773983;98772916;98788463;98791993/3148	https://www.ncbi.nlm.nih.gov/gene/83988	miR-12a-5p	1
ENSG00000087085	ACHE	98788036;98791841;98784945;98772813;98770879;98773920;98756419;98793675;98768430;98788326/98788222;98791993;98785040;98772916;98770956;98773983;98756540;98794393;98768529;98788463/2109	https://www.ncbi.nlm.nih.gov/gene/43	miR-8-5p	1
ENSG00000124155	PIGT	112911847/112913890/3647	https://www.ncbi.nlm.nih.gov/gene/51604	miR-8-5p	1
ENSG00000085063	CD59	128764670;128768118;128781958;128810459;128772782;128809157;128805366;128807180/128764821;128768272;128782023;128812417;128772985;128809204;128805431;128807239/3130	https://www.ncbi.nlm.nih.gov/gene/966	miR-283	1
ENSG00000164022	AIMP1	95362760;95359946;95372173;95390154;95363863;95362362;95367362;95394644/95362841;95360131;95372338;95390209;95364063;95362490;95367488;95394669/1127	https://www.ncbi.nlm.nih.gov/gene/9255	miR-283	1
ENSG00000107862	GBF1	161083907/161085758/2538	https://www.ncbi.nlm.nih.gov/gene/8729	miR-276b-5p	1
ENSG00000136631	VPS45	18278676/18279881/4840	https://www.ncbi.nlm.nih.gov/gene/11311	miR-12a-5p	1
ENSG00000169083	AR	145738494/145739288/1425	https://www.ncbi.nlm.nih.gov/gene/367	miR-281-5p	1
ENSG00000168036	CTNNB1	132643312/132644983/2871	https://www.ncbi.nlm.nih.gov/gene/1499	miR-12a-5p	1
ENSG00000145715	RASA1	59327823/59331092/4824	https://www.ncbi.nlm.nih.gov/gene/5921	miR-283	1
ENSG00000197971	MBP	27229233/27229687/3836	https://www.ncbi.nlm.nih.gov/gene/4155	miR-8-5p	1
ENSG00000134202	GSTM3	97028534/97037513/12134	https://www.ncbi.nlm.nih.gov/gene/2947	miR-8-5p	1
ENSG00000169604	ANTXR1	214035835/214041502/8498	https://www.ncbi.nlm.nih.gov/gene/84168	miR-276b-5p	1
ENSG00000158856	DMTN	100913445/100914337/2856	https://www.ncbi.nlm.nih.gov/gene/2039	miR-281-5p	1
ENSG00000164692	COL1A2	218331092/218337983/7765	https://www.ncbi.nlm.nih.gov/gene/1278	miR-12a-5p	1
ENSG00000140992	PDPK1	15324665;15325914;15319457;15325020/15324871;15326030;15321772;15325152/3246	https://www.ncbi.nlm.nih.gov/gene/5170	miR-281-5p	1
ENSG00000124205	EDN3	15912367/15913731/2977	https://www.ncbi.nlm.nih.gov/gene/1908	miR-12a-5p	1
ENSG00000135365	PHF21A	117275451/117278154/3856	https://www.ncbi.nlm.nih.gov/gene/51317	miR-8-5p	1
ENSG00000169255	B3GALNT1	45429481;45427438/45430149;45427545/2311	https://www.ncbi.nlm.nih.gov/gene/8706	miR-8-5p	1
ENSG00000124181	PLCG1	34887766;34884746/34891844;34884776/6490	https://www.ncbi.nlm.nih.gov/gene/5335	miR-8-5p	1
ENSG00000171903	CYP4F11	121668027;121677894;121672533;121669954;121671547;121678352;121669602/121668527;121677950;121672626;121670012;121671642;121678396;121669724/1606	https://www.ncbi.nlm.nih.gov/gene/57834	bantam-3p	1
ENSG00000088387	DOCK9	41239343/41239885/3321	https://www.ncbi.nlm.nih.gov/gene/23348	miR-12a-5p	1
ENSG00000164924	YWHAZ	212895291/212899363/5919	https://www.ncbi.nlm.nih.gov/gene/7534	miR-276b-5p	1
ENSG00000118432	CNR1	12740795/12742734/2778	https://www.ncbi.nlm.nih.gov/gene/1268	miR-283	1
ENSG00000172824	CES4A	78972970;78972470/78973323;78972704/1132	https://www.ncbi.nlm.nih.gov/gene/283848	miR-306-5p	1
ENSG00000086205	FOLH1	207639410/207641765/8597	https://www.ncbi.nlm.nih.gov/gene/2346	miR-8-5p	1
ENSG00000198954	KIFBP	52152609;52153895;52148415;52144772;52151146;52151325/52152692;52153968;52148469;52144891;52151232;52151392/727	https://www.ncbi.nlm.nih.gov/gene/26128	miR-8-5p	1
ENSG00000168036	CTNNB1	45429312/45432319/5950	https://www.ncbi.nlm.nih.gov/gene/1499	miR-12a-5p	1
ENSG00000134954	ETS1	46366050/46367359/3678	https://www.ncbi.nlm.nih.gov/gene/2113	miR-276b-5p	1
ENSG00000140992	PDPK1	98793762/98795845/3362	https://www.ncbi.nlm.nih.gov/gene/5170	miR-281-5p	1
ENSG00000141469	SLC14A1	76712832/76716685/5303	https://www.ncbi.nlm.nih.gov/gene/6563	miR-8-5p	1
ENSG00000175344	CHRNA7	41239343/41239913/3087	https://www.ncbi.nlm.nih.gov/gene/1139	miR-276b-5p	1
ENSG00000169083	AR	103907189/103909693/3838	https://www.ncbi.nlm.nih.gov/gene/367	miR-281-5p	1
ENSG00000112033	PPARD	53078772;53075061;53073118;53070109;53090519;53074385;53083340;53086952;53081592;53060901;53080511;53064912;53072613;53067118;53058025;53075221;53059874;53055984;53089946;53062786;53055538;53051437;53071938;53065841/53078874;53075137;53073259;53070260;53090834;53074477;53083453;53087041;53081696;53061046;53080621;53065115;53072695;53067257;53058101;53075304;53060012;53056149;53090062;53062929;530…	https://www.ncbi.nlm.nih.gov/gene/5467	miR-281-5p	1
ENSG00000148942	SLC5A12	102380249;102379694;102380506;102381127;102382056;102379853/102380362;102379729;102380686;102381255;102382882;102379954/6463	https://www.ncbi.nlm.nih.gov/gene/159963	miR-8-5p	1
ENSG00000136238	RAC1	46366055/46367359/3574	https://www.ncbi.nlm.nih.gov/gene/5879	miR-8-5p	1
ENSG00000176896	TCEANC	196793514/196795407/2934	https://www.ncbi.nlm.nih.gov/gene/170082	miR-281-5p	1
ENSG00000171903	CYP4F11	44974100;44973380/44975684;44973433/1850	https://www.ncbi.nlm.nih.gov/gene/57834	bantam-3p	1
ENSG00000164619	BMPER	21531196/21532523/1683	https://www.ncbi.nlm.nih.gov/gene/168667	miR-8-5p	1
ENSG00000146535	GNA12	38380027/38383402/4651	https://www.ncbi.nlm.nih.gov/gene/2768	miR-276b-5p	1
ENSG00000128641	MYO1B	54230942/54241754/11546	https://www.ncbi.nlm.nih.gov/gene/4430	miR-283	1
ENSG00000126016	AMOT	101240134/101241308/2578	https://www.ncbi.nlm.nih.gov/gene/154796	miR-306-5p	1
ENSG00000177119	ANO6	128810989/128813267/3859	https://www.ncbi.nlm.nih.gov/gene/196527	miR-12a-5p	1
ENSG00000169255	B3GALNT1	34153092;34085756;34078906;34143230/34154470;34086092;34079186;34143360/3079	https://www.ncbi.nlm.nih.gov/gene/8706	miR-8-5p	1
ENSG00000171316	CHD7	46366050/46367359/3666	https://www.ncbi.nlm.nih.gov/gene/55636	miR-8-5p	1
ENSG00000100099	HPS4	101775542;101774732;101771463;101770142/101775694;101774879;101771569;101770619/1197	https://www.ncbi.nlm.nih.gov/gene/89781	miR-283	1
ENSG00000221823	PPP3R1	62102794;62084531;62090476;62085209;62146971;62074779;62095848;62145909;62148214;62106789;62106986;62088756;62138243;62101075;62138983;62082673;62072673;62105543;62143306;62045187;62140420/62102902;62084606;62090578;62085264;62147101;62074821;62095950;62146025;62148247;62106881;62107085;62088842;62138298;62101183;62139075;62082746;62072725;62105634;62143346;62045979;62140479/3184	https://www.ncbi.nlm.nih.gov/gene/5534	miR-283	1
ENSG00000174059	CD34	243657552;243683197;243664772/243660395;243683197;243664883/3415	https://www.ncbi.nlm.nih.gov/gene/947	bantam-3p	1
ENSG00000010810	FYN	163323962/163325302/2762	https://www.ncbi.nlm.nih.gov/gene/2534	miR-306-5p	1
ENSG00000168038	ULK4	2814381/2815927/2313	https://www.ncbi.nlm.nih.gov/gene/54986	bantam-3p	1
ENSG00000189377	CXCL17	74068701/74069899/3452	https://www.ncbi.nlm.nih.gov/gene/284340	miR-281-5p	1
ENSG00000089041	P2RX7	69010900;69000485;69015541;69005046;69005732;69008841/69011015;69000522;69016978;69005125;69005915;69008925/2412	https://www.ncbi.nlm.nih.gov/gene/5024	miR-281-5p	1
ENSG00000164619	BMPER	75260122/75266162/7352	https://www.ncbi.nlm.nih.gov/gene/168667	miR-8-5p	1
ENSG00000168036	CTNNB1	52540486/52541890/1769	https://www.ncbi.nlm.nih.gov/gene/1499	miR-12a-5p	1
ENSG00000234829	IFNA17	161085050/161085758/3774	https://www.ncbi.nlm.nih.gov/gene/3451	miR-276b-5p	1
ENSG00000175344	CHRNA7	122070691;122075404;122070520;122074013/122070768;122075473;122070589;122074169/561	https://www.ncbi.nlm.nih.gov/gene/1139	miR-8-5p	1
ENSG00000167332	OR51E2	84235306/84238494/4240	https://www.ncbi.nlm.nih.gov/gene/81285	miR-306-5p	1
ENSG00000124570	SERPINB6	147542619/147544954/3970	https://www.ncbi.nlm.nih.gov/gene/5269	miR-281-5p	1
ENSG00000115414	FN1	73319859/73322480/6922	https://www.ncbi.nlm.nih.gov/gene/2335	miR-8-5p	1
ENSG00000124205	EDN3	34153274/34154465/3106	https://www.ncbi.nlm.nih.gov/gene/1908	miR-12a-5p	1
ENSG00000163513	TGFBR2	15070073/15073781/6678	https://www.ncbi.nlm.nih.gov/gene/7048	miR-276b-5p	1
ENSG00000013016	EHD3	95372173;95362760;95362362;95359946;95367362;95363863/95372297;95362841;95362490;95360131;95367488;95364063/1049	https://www.ncbi.nlm.nih.gov/gene/30845	miR-8-5p	1
ENSG00000164619	BMPER	11768249;11738533;11766274/11768334;11738622;11766375/539	https://www.ncbi.nlm.nih.gov/gene/168667	miR-8-5p	1
ENSG00000088387	DOCK9	77153536/77154435/1926	https://www.ncbi.nlm.nih.gov/gene/23348	miR-12a-5p	1
ENSG00000148400	NOTCH1	161084297/161085872/1929	https://www.ncbi.nlm.nih.gov/gene/4851	miR-8-5p	1
ENSG00000108384	RAD51C	116025978;116010515;116022391;116014420;116005798;116012374;116015628;116021712;116015252/116027619;116010894;116022466;116014527;116005967;116012468;116015765;116021752;116015419/3676	https://www.ncbi.nlm.nih.gov/gene/5889	miR-283	1
ENSG00000173083	HPSE	191423961/191425389/4764	https://www.ncbi.nlm.nih.gov/gene/10855	miR-8-5p	1
ENSG00000177311	ZBTB38	18279059/18279881/4147	https://www.ncbi.nlm.nih.gov/gene/253461	miR-8-5p	1
ENSG00000136098	NEK3	149208314;149206027/149208367;149206195/515	https://www.ncbi.nlm.nih.gov/gene/4752	miR-283	1
ENSG00000164116	GUCY1A1	32342631/32342841/616	https://www.ncbi.nlm.nih.gov/gene/2982	miR-8-5p	1
ENSG00000115414	FN1	84235306/84238498/4481	https://www.ncbi.nlm.nih.gov/gene/2335	miR-8-5p	1
ENSG00000144810	COL8A1	26466051;26458445;26470719;26452083;26468551;26457859;26463917;26466226;26465455/26466104;26458577;26470832;26453404;26468623;26457967;26464826;26466262;26465551/3492	https://www.ncbi.nlm.nih.gov/gene/1295	miR-12a-5p	1
ENSG00000177119	ANO6	128258037/128259454/11132	https://www.ncbi.nlm.nih.gov/gene/196527	miR-12a-5p	1
ENSG00000174989	FBXW8	109796525;109793527;109798614;109794329;109792652;109792363;109784316;109793930;109786710;109783088;109788400/109796704;109793600;109798852;109794487;109792817;109792429;109784437;109794022;109786837;109783778;109788716/3266	https://www.ncbi.nlm.nih.gov/gene/26259	miR-306-5p	1
ENSG00000158856	DMTN	109788400;109783558;109792652;109784316;109793485;109786710;109792363/109788716;109783778;109792817;109784437;109793525;109786837;109792429/2804	https://www.ncbi.nlm.nih.gov/gene/2039	miR-281-5p	1
ENSG00000118432	CNR1	74068701/74069907/3214	https://www.ncbi.nlm.nih.gov/gene/1268	miR-283	1
ENSG00000168310	IRF2	51078468/51085045/8495	https://www.ncbi.nlm.nih.gov/gene/3660	miR-12a-5p	1
ENSG00000177119	ANO6	94280460/94283964/4970	https://www.ncbi.nlm.nih.gov/gene/196527	miR-12a-5p	1
ENSG00000117707	PROX1	22081464/22082527/2554	https://www.ncbi.nlm.nih.gov/gene/5629	miR-281-5p	1
ENSG00000143494	VASH2	8682900;8683685/8682906;8684461/1299	https://www.ncbi.nlm.nih.gov/gene/79805	miR-8-5p	1
ENSG00000151702	FLI1	194339768/194341064/3025	https://www.ncbi.nlm.nih.gov/gene/2313	miR-8-5p	1
ENSG00000144320	LNPK	122392545/122395703/5020	https://www.ncbi.nlm.nih.gov/gene/80856	bantam-3p	1
ENSG00000171560	FGA	41239343/41239945/3134	https://www.ncbi.nlm.nih.gov/gene/2243	miR-276b-5p	1
ENSG00000142892	PIGK	121184803/121188032/5113	https://www.ncbi.nlm.nih.gov/gene/10026	miR-306-5p	1
ENSG00000064225	ST3GAL6	121667946/121668467/1638	https://www.ncbi.nlm.nih.gov/gene/10402	bantam-3p	1
ENSG00000165757	JCAD	72727940;72715291;72722794;72736762;72724528;72731305;72731555;72712244;72729616;72695177;72735113;72737478;72735825;72716778;72709700;72686462/72727994;72715402;72722847;72736963;72724655;72731457;72731726;72712307;72729684;72695228;72735182;72737570;72735966;72716850;72709779;72686564/1864	https://www.ncbi.nlm.nih.gov/gene/57608	miR-276b-5p	1
ENSG00000104164	BLOC1S6	11758476/11759994/3508	https://www.ncbi.nlm.nih.gov/gene/26258	miR-8-5p	1
ENSG00000155380	SLC16A1	94870796/94876748/8980	https://www.ncbi.nlm.nih.gov/gene/6566	miR-283	1
ENSG00000112033	PPARD	128265480/128268161/4223	https://www.ncbi.nlm.nih.gov/gene/5467	miR-281-5p	1
ENSG00000170961	HAS2	37062846/37065581/3437	https://www.ncbi.nlm.nih.gov/gene/3037	miR-276b-5p	1
ENSG00000096968	JAK2	159358140/159360174/6794	https://www.ncbi.nlm.nih.gov/gene/3717	miR-283	1
ENSG00000144320	LNPK	19910263/19913557/6898	https://www.ncbi.nlm.nih.gov/gene/80856	bantam-3p	1
ENSG00000184903	IMMP2L	207880972/207887737/7969	https://www.ncbi.nlm.nih.gov/gene/83943	miR-8-5p	1
ENSG00000164619	BMPER	22081464/22082518/2735	https://www.ncbi.nlm.nih.gov/gene/168667	miR-8-5p	1
ENSG00000124570	SERPINB6	128810989/128813267/3825	https://www.ncbi.nlm.nih.gov/gene/5269	miR-281-5p	1
ENSG00000064225	ST3GAL6	138014131/138016364/3132	https://www.ncbi.nlm.nih.gov/gene/10402	miR-281-5p	1
ENSG00000172572	PDE3A	186743786/186744410/2093	https://www.ncbi.nlm.nih.gov/gene/5139	miR-276b-5p	1
ENSG00000155380	SLC16A1	69015551/69016978/2073	https://www.ncbi.nlm.nih.gov/gene/6566	miR-283	1
ENSG00000151694	ADAM17	15319455/15321505/3626	https://www.ncbi.nlm.nih.gov/gene/6868	miR-281-5p	1
ENSG00000188219	POTEE	76358923/76362975/10226	https://www.ncbi.nlm.nih.gov/gene/445582	miR-12a-5p	1
ENSG00000205707	ETFRF1	190305707/190308276/3446	https://www.ncbi.nlm.nih.gov/gene/144363	miR-276b-5p	1
ENSG00000171560	FGA	38380036/38383402/4904	https://www.ncbi.nlm.nih.gov/gene/2243	miR-306-5p	1
ENSG00000037280	FLT4	85543039/85543608/1927	https://www.ncbi.nlm.nih.gov/gene/2324	miR-8-5p	1
ENSG00000113083	LOX	170067510;170056684;170027863;170045816;170081842;170078975;170018960;170055305;170075947;170082796;170069137;169997998;170036515;170041055;170050256;170008688;170080163;170057580;170008497;170077710;170042013;170047510;170034399/170067686;170056768;170027948;170045905;170081984;170079146;170019108;170055386;170076084;170082934;170069220;169998024;170036555;170041145;170050397;170008746;170080283…	https://www.ncbi.nlm.nih.gov/gene/4015	miR-8-5p	1
ENSG00000147571	CRH	50731820/50733075/4363	https://www.ncbi.nlm.nih.gov/gene/1392	miR-8-5p	1
ENSG00000101076	HNF4A	20949846/20953747/5342	https://www.ncbi.nlm.nih.gov/gene/3172	miR-281-5p	1
ENSG00000164619	BMPER	31277141/31277638/2657	https://www.ncbi.nlm.nih.gov/gene/168667	miR-8-5p	1
ENSG00000169031	COL4A3	101686542/101689308/3476	https://www.ncbi.nlm.nih.gov/gene/1285	miR-283	1
ENSG00000140463	BBS4	34143230;34153092;34085859/34143360;34154019;34086092/3114	https://www.ncbi.nlm.nih.gov/gene/585	miR-276b-5p	1
ENSG00000085265	FCN1	155730232/155730630/2992	https://www.ncbi.nlm.nih.gov/gene/2219	miR-8-5p	1
ENSG00000168036	CTNNB1	10221433/10223843/3643	https://www.ncbi.nlm.nih.gov/gene/1499	miR-283	1
ENSG00000118515	SGK1	161084249/161085758/3263	https://www.ncbi.nlm.nih.gov/gene/6446	miR-276b-5p	1
ENSG00000185551	NR2F2	191423961/191425389/5026	https://www.ncbi.nlm.nih.gov/gene/7026	miR-283	1
ENSG00000188672	RHCE	128838744/128839124/1674	https://www.ncbi.nlm.nih.gov/gene/6006	miR-283	1
ENSG00000198898	CAPZA2	149853066/149854274/1656	https://www.ncbi.nlm.nih.gov/gene/830	miR-283	1
ENSG00000115414	FN1	1490093;1480891/1492487;1480898/5796	https://www.ncbi.nlm.nih.gov/gene/2335	miR-8-5p	1
ENSG00000182326	C1S	81918270/81922604/5061	https://www.ncbi.nlm.nih.gov/gene/716	miR-283	1
ENSG00000113161	HMGCR	136494457/136496070/9379	https://www.ncbi.nlm.nih.gov/gene/3156	miR-12a-5p	1
ENSG00000148400	NOTCH1	41239343/41239913/3039	https://www.ncbi.nlm.nih.gov/gene/4851	miR-8-5p	1
ENSG00000155380	SLC16A1	107249493/107251854/4353	https://www.ncbi.nlm.nih.gov/gene/6566	miR-283	1
ENSG00000151702	FLI1	75360343/75364001/6520	https://www.ncbi.nlm.nih.gov/gene/2313	miR-8-5p	1
ENSG00000105852	PON3	32167940;32163226;32153913;32157608;32158412;32159569/32168107;32163335;32153986;32157775;32158606;32159655/1335	https://www.ncbi.nlm.nih.gov/gene/5446	miR-8-5p	1
ENSG00000110756	HPS5	84235306/84238494/4206	https://www.ncbi.nlm.nih.gov/gene/11234	miR-8-5p	1
ENSG00000117281	CD160	25855144;25849913;25850048/25855194;25849952;25850877/1362	https://www.ncbi.nlm.nih.gov/gene/11126	miR-8-5p	1
ENSG00000146399	TAAR1	176506951/176510074/4485	https://www.ncbi.nlm.nih.gov/gene/134864	miR-8-5p	1
ENSG00000074695	LMAN1	215360454/215361554/8435	https://www.ncbi.nlm.nih.gov/gene/3998	miR-12a-5p	1
ENSG00000120156	TEK	207886539/207888103/2874	https://www.ncbi.nlm.nih.gov/gene/7010	miR-283	1
ENSG00000117707	PROX1	40555667;40559509/40559034;40559522/5779	https://www.ncbi.nlm.nih.gov/gene/5629	miR-281-5p	1
ENSG00000182489	XKRX	136494433/136496070/9454	https://www.ncbi.nlm.nih.gov/gene/402415	miR-281-5p	1
ENSG00000165195	PIGA	95372173;95394644;95359946;95363863;95390154;95362362;95362760/95372338;95394669;95360131;95364063;95390209;95362490;95362841/1000	https://www.ncbi.nlm.nih.gov/gene/5277	miR-8-5p	1
ENSG00000171903	CYP4F11	207144718/207144972/2272	https://www.ncbi.nlm.nih.gov/gene/57834	bantam-3p	1
ENSG00000124155	PIGT	128458765/128462360/5139	https://www.ncbi.nlm.nih.gov/gene/51604	miR-8-5p	1
ENSG00000164111	ANXA5	35229334/35232402/5431	https://www.ncbi.nlm.nih.gov/gene/308	bantam-3p	1
ENSG00000168036	CTNNB1	83292524/83293570/2544	https://www.ncbi.nlm.nih.gov/gene/1499	miR-12a-5p	1
ENSG00000071575	TRIB2	101240134/101241518/2778	https://www.ncbi.nlm.nih.gov/gene/28951	miR-281-5p	1
ENSG00000108679	LGALS3BP	215360866/215361554/7846	https://www.ncbi.nlm.nih.gov/gene/3959	miR-276b-5p	1
ENSG00000203710	CR1	62088391;62072673;62074779;62085209;62082673;62045513;62084531/62088728;62072725;62074821;62085264;62082746;62045979;62084606/3708	https://www.ncbi.nlm.nih.gov/gene/1378	miR-283	1
ENSG00000136098	NEK3	122892397/122898236/6652	https://www.ncbi.nlm.nih.gov/gene/4752	miR-276b-5p	1
ENSG00000177119	ANO6	161083908/161085758/3890	https://www.ncbi.nlm.nih.gov/gene/196527	miR-12a-5p	1
ENSG00000062598	ELMO2	170374671/170378703/4742	https://www.ncbi.nlm.nih.gov/gene/63916	miR-8-5p	1
ENSG00000064225	ST3GAL6	136494433/136496070/6995	https://www.ncbi.nlm.nih.gov/gene/10402	miR-281-5p	1
ENSG00000070495	JMJD6	45739170;45739528;45748376;45749778/45739310;45739662;45748425;45750337/1684	https://www.ncbi.nlm.nih.gov/gene/23210	miR-8-5p	1
ENSG00000168036	CTNNB1	69006866;69015541;69010900;69008841/69006929;69016978;69011015;69008925/2546	https://www.ncbi.nlm.nih.gov/gene/1499	miR-12a-5p	1
ENSG00000170962	PDGFD	169511951/169514312/9132	https://www.ncbi.nlm.nih.gov/gene/80310	miR-281-5p	1
ENSG00000107862	GBF1	170432757/170434691/2758	https://www.ncbi.nlm.nih.gov/gene/8729	miR-281-5p	1
ENSG00000062598	ELMO2	88139864/88143855/5312	https://www.ncbi.nlm.nih.gov/gene/63916	miR-8-5p	1
ENSG00000116785	CFHR3	152757142;152758910/152757184;152759765/1257	https://www.ncbi.nlm.nih.gov/gene/10878	miR-283	1
ENSG00000101109	STK4	154585281/154585483/1130	https://www.ncbi.nlm.nih.gov/gene/6789	bantam-3p	1
ENSG00000094916	CBX5	136494433/136496070/9448	https://www.ncbi.nlm.nih.gov/gene/23468	miR-276b-5p	1
ENSG00000170989	S1PR1	34887766;34884746/34891276;34884776/5888	https://www.ncbi.nlm.nih.gov/gene/1901	miR-283	1
ENSG00000151702	FLI1	38380027/38383402/4954	https://www.ncbi.nlm.nih.gov/gene/2313	miR-8-5p	1
ENSG00000164619	BMPER	34153274/34155872/5031	https://www.ncbi.nlm.nih.gov/gene/168667	miR-8-5p	1
ENSG00000062598	ELMO2	41239343/41239900/3036	https://www.ncbi.nlm.nih.gov/gene/63916	miR-8-5p	1
ENSG00000107831	FGF8	15557039/15561904/7487	https://www.ncbi.nlm.nih.gov/gene/2253	miR-283	1
ENSG00000197563	PIGN	155730232/155732349/4400	https://www.ncbi.nlm.nih.gov/gene/23556	miR-283	1
ENSG00000117020	AKT3	106045423/106046820/2261	https://www.ncbi.nlm.nih.gov/gene/10000	miR-281-5p	1
ENSG00000164128	NPY1R	122075404;122070494;122074013;122064545;122070053/122075473;122070589;122074169;122066749;122070168/3771	https://www.ncbi.nlm.nih.gov/gene/4886	miR-306-5p	1
ENSG00000049540	ELN	80676384/80679274/4598	https://www.ncbi.nlm.nih.gov/gene/2006	miR-283	1
ENSG00000198954	KIFBP	72737588/72738475/2450	https://www.ncbi.nlm.nih.gov/gene/26128	miR-8-5p	1
ENSG00000137486	ARRB1	66567601/66568536/2773	https://www.ncbi.nlm.nih.gov/gene/408	miR-276b-5p	1
ENSG00000168273	SMIM4	41239343/41239675/2994	https://www.ncbi.nlm.nih.gov/gene/440957	bantam-3p	1
ENSG00000169255	B3GALNT1	34078985;34051880;34153092;34058059;34085756;34055163;34143230/34079186;34051970;34156347;34058163;34086092;34055303;34143360/4786	https://www.ncbi.nlm.nih.gov/gene/8706	miR-8-5p	1
ENSG00000113083	LOX	53067118;53055984;53075221;53073118;53059874;53081592;53058025;53042213;53071938;53065841;53075061;53055538;53072613;53048363;53048643;53078772;53090519;53089946;53064912;53051411;53062786;53080511;53060901;53070109;53045001;53074385;53083340;53086952/53067257;53056149;53075304;53073259;53060012;53081696;53058101;53042221;53072048;53065977;53075137;53055688;53072695;53048477;53048770;53078874;530…	https://www.ncbi.nlm.nih.gov/gene/4015	miR-283	1
ENSG00000151617	EDNRA	106078255;106072083;106046571/106078292;106072211;106046825/1219	https://www.ncbi.nlm.nih.gov/gene/1909	miR-8-5p	1
ENSG00000138622	HCN4	105970400/105971670/3003	https://www.ncbi.nlm.nih.gov/gene/10021	miR-12a-5p	1
ENSG00000164619	BMPER	168313003/168314424/2377	https://www.ncbi.nlm.nih.gov/gene/168667	miR-8-5p	1
ENSG00000131381	RBSN	101240134/101241189/2636	https://www.ncbi.nlm.nih.gov/gene/64145	miR-283	1
ENSG00000105852	PON3	35426080/35428191/3516	https://www.ncbi.nlm.nih.gov/gene/5446	miR-8-5p	1
ENSG00000111863	ADTRP	21531196/21532947/2280	https://www.ncbi.nlm.nih.gov/gene/84830	miR-276b-5p	1
ENSG00000142892	PIGK	55078481/55079940/5833	https://www.ncbi.nlm.nih.gov/gene/10026	miR-283	1
ENSG00000172901	LVRN	215360865/215361554/7759	https://www.ncbi.nlm.nih.gov/gene/206338	miR-283	1
ENSG00000128641	MYO1B	55205618/55207337/5464	https://www.ncbi.nlm.nih.gov/gene/4430	miR-283	1
ENSG00000110756	HPS5	15325020;15325914;15324665;15319500/15325152;15326022;15324871;15321772/2963	https://www.ncbi.nlm.nih.gov/gene/11234	miR-8-5p	1
ENSG00000150556	LYPD6B	49590523/49599185/10418	https://www.ncbi.nlm.nih.gov/gene/130576	miR-306-5p	1
ENSG00000198947	DMD	22081464/22082524/2658	https://www.ncbi.nlm.nih.gov/gene/1756	miR-276b-5p	1
ENSG00000100099	HPS4	110663054/110663601/1205	https://www.ncbi.nlm.nih.gov/gene/89781	miR-283	1
ENSG00000138829	FBN2	142872357/142874372/3540	https://www.ncbi.nlm.nih.gov/gene/2201	miR-8-5p	1
ENSG00000111199	TRPV4	34085756;34058059;34051861;33977085;34153092;34062002;34055163;34078857;34143230/34086092;34058163;34051970;33977115;34154525;34062047;34055303;34079186;34143360/3239	https://www.ncbi.nlm.nih.gov/gene/59341	miR-8-5p	1
ENSG00000111199	TRPV4	25733753/25742028/12849	https://www.ncbi.nlm.nih.gov/gene/59341	miR-8-5p	1
ENSG00000049540	ELN	139371807/139373131/2382	https://www.ncbi.nlm.nih.gov/gene/2006	miR-283	1
ENSG00000158856	DMTN	45429312/45432349/5998	https://www.ncbi.nlm.nih.gov/gene/2039	miR-281-5p	1
ENSG00000178772	CPN2	15561033/15561904/3339	https://www.ncbi.nlm.nih.gov/gene/1370	miR-281-5p	1
ENSG00000168036	CTNNB1	120901036;120903055;120886689;120880826;120889078;120904646;120905876;120883780;120904047;120900029;120889895;120890716;120885814;120902257;120878353;120873849;120905319;120908556/120901098;120903232;120886836;120880901;120889184;120904811;120906855;120883888;120904142;120900137;120890009;120890887;120885938;120902322;120878459;120873923;120905416;120909520/4954	https://www.ncbi.nlm.nih.gov/gene/1499	miR-12a-5p	1
ENSG00000164111	ANXA5	41937095/41937323/647	https://www.ncbi.nlm.nih.gov/gene/308	bantam-3p	1
ENSG00000136574	GATA4	161083908/161085758/3860	https://www.ncbi.nlm.nih.gov/gene/2626	miR-8-5p	1
ENSG00000136720	HS6ST1	58345183/58347021/3382	https://www.ncbi.nlm.nih.gov/gene/9394	miR-276b-5p	1
ENSG00000185808	PIGP	127196008/127199481/4815	https://www.ncbi.nlm.nih.gov/gene/51227	miR-276b-5p	1
ENSG00000109756	RAPGEF2	117028173/117031148/4648	https://www.ncbi.nlm.nih.gov/gene/9693	miR-8-5p	1
ENSG00000118965	WDR35	52132647/52133141/2128	https://www.ncbi.nlm.nih.gov/gene/57539	miR-283	1
ENSG00000174059	CD34	27950966/27952152/4016	https://www.ncbi.nlm.nih.gov/gene/947	bantam-3p	1
ENSG00000158856	DMTN	186677293/186680897/6903	https://www.ncbi.nlm.nih.gov/gene/2039	miR-281-5p	1
ENSG00000151702	FLI1	75283503/75286791/6656	https://www.ncbi.nlm.nih.gov/gene/2313	miR-8-5p	1
ENSG00000150540	HNMT	67004084;67001418;67005240;67008974;67003070;67006745;67003515;67006391;67004793;67003256/67004224;67001461;67005393;67009752;67003174;67006817;67003553;67006519;67004873;67003360/2178	https://www.ncbi.nlm.nih.gov/gene/3176	miR-281-5p	1
ENSG00000113889	KNG1	215360865/215361554/8390	https://www.ncbi.nlm.nih.gov/gene/3827	miR-12a-5p	1
ENSG00000198954	KIFBP	161084017/161085758/3380	https://www.ncbi.nlm.nih.gov/gene/26128	miR-8-5p	1
ENSG00000165195	PIGA	41174510/41177626/7395	https://www.ncbi.nlm.nih.gov/gene/5277	miR-8-5p	1
ENSG00000099139	PCSK5	152757142;152758910/152757184;152759765/1581	https://www.ncbi.nlm.nih.gov/gene/5125	miR-276b-5p	1
ENSG00000163347	CLDN1	15557039/15561904/6372	https://www.ncbi.nlm.nih.gov/gene/9076	miR-12a-5p	1
ENSG00000168906	MAT2A	93873136/93874378/3053	https://www.ncbi.nlm.nih.gov/gene/4144	miR-283	1
ENSG00000134516	DOCK2	4709556/4712975/4219	https://www.ncbi.nlm.nih.gov/gene/1794	miR-306-5p	1
ENSG00000167207	NOD2	107249482/107251854/4230	https://www.ncbi.nlm.nih.gov/gene/64127	miR-283	1
ENSG00000099942	CRKL	73073376/73076230/10797	https://www.ncbi.nlm.nih.gov/gene/1399	miR-8-5p	1
ENSG00000182541	LIMK2	38483333/38493142/11782	https://www.ncbi.nlm.nih.gov/gene/3985	miR-8-5p	1
ENSG00000104490	NCALD	207639410/207641765/9937	https://www.ncbi.nlm.nih.gov/gene/83988	miR-12a-5p	1
ENSG00000164619	BMPER	106347693/106349183/2710	https://www.ncbi.nlm.nih.gov/gene/168667	miR-8-5p	1
ENSG00000164116	GUCY1A1	131261726;131245407;131252526;131250778;131239278;131252918;131238223;131263355/131261846;131245477;131252570;131250848;131239444;131253099;131238238;131263591/2147	https://www.ncbi.nlm.nih.gov/gene/2982	miR-8-5p	1
ENSG00000267534	S1PR2	45748376;45739528;45736633;45749778;45739163/45748425;45739662;45736648;45751176;45739310/2371	https://www.ncbi.nlm.nih.gov/gene/9294	miR-283	1
ENSG00000128641	MYO1B	22081464/22082518/2235	https://www.ncbi.nlm.nih.gov/gene/4430	miR-283	1
ENSG00000151704	KCNJ1	78356778/78358417/2734	https://www.ncbi.nlm.nih.gov/gene/3758	miR-281-5p	1
ENSG00000203852	H3C15	55205618/55211628/9905	https://www.ncbi.nlm.nih.gov/gene/333932	miR-276b-5p	1
ENSG00000082805	ERC1	33709635/33710125/1143	https://www.ncbi.nlm.nih.gov/gene/23085	miR-281-5p	1
ENSG00000197063	MAFG	38380027/38383402/4914	https://www.ncbi.nlm.nih.gov/gene/4097	miR-276b-5p	1
ENSG00000148400	NOTCH1	52132643/52133141/2345	https://www.ncbi.nlm.nih.gov/gene/4851	miR-8-5p	1
ENSG00000168036	CTNNB1	34078950;34143230;34153092;34085756/34079186;34143360;34154460;34086092/2799	https://www.ncbi.nlm.nih.gov/gene/1499	miR-12a-5p	1
ENSG00000154188	ANGPT1	45932566/45933967/3675	https://www.ncbi.nlm.nih.gov/gene/284340	miR-283	1
ENSG00000175344	CHRNA7	43179191/43181506/4231	https://www.ncbi.nlm.nih.gov/gene/1139	miR-276b-5p	1
ENSG00000124564	SLC17A3	57369998/57372396/3792	https://www.ncbi.nlm.nih.gov/gene/10786	miR-12a-5p	1
ENSG00000113194	FAF2	35393599/35394207/1554	https://www.ncbi.nlm.nih.gov/gene/23197	miR-276b-5p	1
ENSG00000115414	FN1	145738494/145739288/1580	https://www.ncbi.nlm.nih.gov/gene/2335	miR-8-5p	1
ENSG00000174059	CD34	2088708/2089726/14140	https://www.ncbi.nlm.nih.gov/gene/947	bantam-3p	1
ENSG00000150907	FOXO1	219372043/219374291/3825	https://www.ncbi.nlm.nih.gov/gene/2308	miR-276b-5p	1
ENSG00000148400	NOTCH1	7070652/7071032/2682	https://www.ncbi.nlm.nih.gov/gene/4851	miR-8-5p	1
ENSG00000105852	PON3	31334845;31336635;31336333/31335031;31336873;31336473/811	https://www.ncbi.nlm.nih.gov/gene/5446	miR-8-5p	1
ENSG00000123838	C4BPA	33703010/33710125/7724	https://www.ncbi.nlm.nih.gov/gene/722	miR-283	1
ENSG00000134954	ETS1	69771022/69773308/3165	https://www.ncbi.nlm.nih.gov/gene/2113	miR-276b-5p	1
ENSG00000026508	CD44	41239343/41239971/3298	https://www.ncbi.nlm.nih.gov/gene/960	bantam-3p	1
ENSG00000173083	HPSE	120883780;120906776;120885814;120890716;120901036;120886689;120880826;120904047;120908556;120889895;120902257;120905876;120873849;120905319;120889078;120900029;120904646;120878353;120903055/120883888;120906855;120885938;120890887;120901098;120886836;120880901;120904142;120909182;120890009;120902322;120906021;120873923;120905416;120889184;120900137;120904811;120878459;120903232/3010	https://www.ncbi.nlm.nih.gov/gene/10855	miR-8-5p	1
ENSG00000170989	S1PR1	8781431/8784570/4779	https://www.ncbi.nlm.nih.gov/gene/1901	miR-283	1
ENSG00000115414	FN1	46366054/46367359/2158	https://www.ncbi.nlm.nih.gov/gene/2335	miR-8-5p	1
ENSG00000197563	PIGN	34887766;34884746/34891392;34884776/5912	https://www.ncbi.nlm.nih.gov/gene/23556	miR-283	1
ENSG00000145936	KCNMB1	139372255/139373131/1797	https://www.ncbi.nlm.nih.gov/gene/3779	miR-8-5p	1
ENSG00000148400	NOTCH1	155717215;155730030;155722038/155717302;155730445;155722192/1273	https://www.ncbi.nlm.nih.gov/gene/4851	miR-8-5p	1
ENSG00000198954	KIFBP	81939645/81940817/2452	https://www.ncbi.nlm.nih.gov/gene/26128	miR-8-5p	1
ENSG00000198734	F5	212988585/212991585/4224	https://www.ncbi.nlm.nih.gov/gene/2153	miR-276b-5p	1
ENSG00000013297	CLDN11	76718733;76712832;76720360/76718860;76716722;76720447/5517	https://www.ncbi.nlm.nih.gov/gene/9076	miR-281-5p	1
ENSG00000118432	CNR1	34058108;34085756;34078857;34143230;34062002;34153092/34058163;34086092;34079186;34143360;34062047;34153410/2026	https://www.ncbi.nlm.nih.gov/gene/1268	miR-283	1
ENSG00000146469	VIP	110240818/110242635/1880	https://www.ncbi.nlm.nih.gov/gene/7432	miR-281-5p	1
ENSG00000171560	FGA	161083922/161085758/3538	https://www.ncbi.nlm.nih.gov/gene/2243	miR-276b-5p	1
ENSG00000148400	NOTCH1	74068701/74069907/3397	https://www.ncbi.nlm.nih.gov/gene/4851	miR-8-5p	1
ENSG00000164619	BMPER	15912370/15913876/2908	https://www.ncbi.nlm.nih.gov/gene/168667	miR-8-5p	1
ENSG00000168036	CTNNB1	105970630/105971670/1354	https://www.ncbi.nlm.nih.gov/gene/1499	miR-12a-5p	1
ENSG00000057663	ATG5	44300247/44304994/6113	https://www.ncbi.nlm.nih.gov/gene/9474	miR-12a-5p	1
ENSG00000135218	CD36	177227595/177227905/455	https://www.ncbi.nlm.nih.gov/gene/948	miR-276b-5p	1
ENSG00000140463	BBS4	27964176;27951764;27963357;27965299/27964263;27952359;27963521;27965874/3860	https://www.ncbi.nlm.nih.gov/gene/585	miR-276b-5p	1
ENSG00000143995	MEIS1	59254744/59259113/9827	https://www.ncbi.nlm.nih.gov/gene/4211	miR-12a-5p	1
ENSG00000168036	CTNNB1	22081464/22082524/2601	https://www.ncbi.nlm.nih.gov/gene/1499	miR-12a-5p	1
ENSG00000164619	BMPER	83244622/83247917/5260	https://www.ncbi.nlm.nih.gov/gene/168667	miR-8-5p	1
ENSG00000057663	ATG5	5299291/5302039/4057	https://www.ncbi.nlm.nih.gov/gene/9474	miR-12a-5p	1
ENSG00000168743	NPNT	139372255/139373131/1780	https://www.ncbi.nlm.nih.gov/gene/255743	miR-8-5p	1
ENSG00000143178	TBX19	59324696;59324460/59325991;59324474/2397	https://www.ncbi.nlm.nih.gov/gene/9095	bantam-3p	1
ENSG00000170989	S1PR1	15319456/15321505/3590	https://www.ncbi.nlm.nih.gov/gene/1901	miR-283	1
ENSG00000112033	PPARD	212967127/212969249/2960	https://www.ncbi.nlm.nih.gov/gene/5467	miR-281-5p	1
ENSG00000128052	KDR	49192793;49186644;49153846;49173357;49175859;49183149;49156717;49164705;49169195;49157952;49171195;49146636;49148639;49174892;49154228/49192893;49186769;49153927;49173476;49175957;49183242;49156807;49164772;49169258;49158043;49171277;49146945;49148731;49174977;49154492/2192	https://www.ncbi.nlm.nih.gov/gene/3791	miR-8-5p	1
ENSG00000115414	FN1	100889995/100890957/2956	https://www.ncbi.nlm.nih.gov/gene/2335	miR-8-5p	1
ENSG00000146648	EGFR	62101075;62109834;62044350;62138983;62113134;62106986;62140420;62088756;62105543;62146971;62138243;62145909;62084531;62082673;62114561;62074779;62106789;62095848;62085209;62143306;62148214;62102794;62072673/62101183;62109973;62045979;62139075;62113316;62107085;62140479;62088842;62105634;62147101;62138298;62146025;62084606;62082746;62114639;62074821;62106881;62095950;62085264;62143346;62148247;621…	https://www.ncbi.nlm.nih.gov/gene/1956	miR-276b-5p	1
ENSG00000165195	PIGA	15557039/15561904/7413	https://www.ncbi.nlm.nih.gov/gene/5277	miR-8-5p	1
ENSG00000101670	LIPG	31219005;31214451;31230260;31248984;31223444;31181710;31201037;31232073;31235918;31229025;31226435;31206240;31221850;31200422;31249955;31182508;31233002;31232700;31201411;31227523;31181435;31230842;31229835;31235611;31227218;31225095/31219118;31214585;31230382;31249119;31223567;31181785;31201159;31232189;31236021;31229465;31226684;31206371;31221929;31200595;31254292;31182665;31233213;31232881;312…	https://www.ncbi.nlm.nih.gov/gene/9388	miR-8-5p	1
ENSG00000158856	DMTN	101686543/101689308/3808	https://www.ncbi.nlm.nih.gov/gene/2039	miR-281-5p	1
ENSG00000184903	IMMP2L	2881214/2882820/2900	https://www.ncbi.nlm.nih.gov/gene/83943	miR-8-5p	1
ENSG00000160882	CYP11B1	161083913/161085758/3433	https://www.ncbi.nlm.nih.gov/gene/1584	miR-8-5p	1
ENSG00000164619	BMPER	45749839/45752520/3823	https://www.ncbi.nlm.nih.gov/gene/168667	miR-8-5p	1
ENSG00000164442	CITED2	215360454/215361554/8708	https://www.ncbi.nlm.nih.gov/gene/10370	miR-8-5p	1
ENSG00000177119	ANO6	65739894/65741931/3960	https://www.ncbi.nlm.nih.gov/gene/196527	miR-12a-5p	1
ENSG00000130234	ACE2	2881214/2882818/3393	https://www.ncbi.nlm.nih.gov/gene/59272	miR-8-5p	1
ENSG00000120008	WDR11	56638175/56638322/1759	https://www.ncbi.nlm.nih.gov/gene/55717	miR-8-5p	1
ENSG00000168038	ULK4	133778621/133796641/20166	https://www.ncbi.nlm.nih.gov/gene/54986	bantam-3p	1
ENSG00000174989	FBXW8	2728561/2731180/3918	https://www.ncbi.nlm.nih.gov/gene/26259	miR-306-5p	1
ENSG00000136098	NEK3	43784563/43786487/2834	https://www.ncbi.nlm.nih.gov/gene/4752	miR-283	1
ENSG00000170558	CDH2	26269405/26270973/2411	https://www.ncbi.nlm.nih.gov/gene/1000	miR-12a-5p	1
ENSG00000136111	TBC1D4	112911847/112913890/3764	https://www.ncbi.nlm.nih.gov/gene/9882	miR-276b-5p	1
ENSG00000172824	CES4A	76358923/76362339/9538	https://www.ncbi.nlm.nih.gov/gene/283848	miR-306-5p	1
ENSG00000115414	FN1	29577003;29624152;29626484;29630742;29656476;29632869;29638489;29636290;29597491;29599027;29629041;29657577;29638694;29599656;29578275;29634418/29577456;29624258;29626556;29631021;29656499;29632946;29638566;29636494;29597758;29599125;29629093;29657652;29638904;29599817;29578360;29634541/2855	https://www.ncbi.nlm.nih.gov/gene/2335	miR-8-5p	1
ENSG00000124181	PLCG1	69015541;69010900;69007642;69008841/69016978;69011015;69007751;69008925/2583	https://www.ncbi.nlm.nih.gov/gene/5335	miR-8-5p	1
ENSG00000146469	VIP	22091518/22092946/2256	https://www.ncbi.nlm.nih.gov/gene/7432	miR-281-5p	1
ENSG00000184500	PROS1	45749952/45752520/3917	https://www.ncbi.nlm.nih.gov/gene/5627	miR-283	1
ENSG00000147853	AK3	161085092/161085758/2505	https://www.ncbi.nlm.nih.gov/gene/50808	miR-283	1
ENSG00000154188	ANGPT1	26452083/26453232/3786	https://www.ncbi.nlm.nih.gov/gene/284340	miR-283	1
ENSG00000132466	ANKRD17	30691600/30694142/4605	https://www.ncbi.nlm.nih.gov/gene/26057	miR-283	1
ENSG00000203710	CR1	116067109/116070054/4705	https://www.ncbi.nlm.nih.gov/gene/1378	miR-283	1
ENSG00000164022	AIMP1	38380030/38383402/5034	https://www.ncbi.nlm.nih.gov/gene/9255	miR-283	1
ENSG00000188219	POTEE	98784945;98788036;98788326;98772849;98791841;98793675;98773920/98785040;98788222;98788463;98772916;98791993;98795254;98773983/2837	https://www.ncbi.nlm.nih.gov/gene/445582	miR-12a-5p	1
ENSG00000158856	DMTN	34887766;34884746/34891274;34884776/5154	https://www.ncbi.nlm.nih.gov/gene/2039	miR-281-5p	1
ENSG00000184557	SOCS3	105968991/105971671/4561	https://www.ncbi.nlm.nih.gov/gene/9021	miR-306-5p	1
ENSG00000146648	EGFR	112114076;112119156;112115863;112114663;112117739;112120283;112109173/112114195;112119311;112115993;112114756;112117898;112120394;112109582/1754	https://www.ncbi.nlm.nih.gov/gene/1956	miR-8-5p	1
ENSG00000085063	CD59	41239343/41239888/4735	https://www.ncbi.nlm.nih.gov/gene/966	miR-283	1
ENSG00000136098	NEK3	33709556/33710274/1124	https://www.ncbi.nlm.nih.gov/gene/4752	miR-283	1
ENSG00000164619	BMPER	83292461/83295343/4652	https://www.ncbi.nlm.nih.gov/gene/168667	miR-8-5p	1
ENSG00000135365	PHF21A	50716891;50722622;50715610;50729818;50716587;50731747;50723301;50719925;50725489/50716974;50722705;50715755;50729901;50716670;50734041;50723384;50720008;50725572/5494	https://www.ncbi.nlm.nih.gov/gene/51317	miR-8-5p	1
ENSG00000109991	P2RX3	41239343/41239960/3283	https://www.ncbi.nlm.nih.gov/gene/5024	miR-281-5p	1
ENSG00000100292	HMOX1	112911847/112913890/3753	https://www.ncbi.nlm.nih.gov/gene/3162	miR-8-5p	1
ENSG00000117281	CD160	112911856/112913890/3849	https://www.ncbi.nlm.nih.gov/gene/11126	miR-8-5p	1
ENSG00000008710	PKD1	26450882/26453232/5066	https://www.ncbi.nlm.nih.gov/gene/5310	miR-8-5p	1
ENSG00000123992	DNPEP	12897043/12900982/7700	https://www.ncbi.nlm.nih.gov/gene/23549	miR-8-5p	1
ENSG00000182326	C1S	17343065/17346150/6958	https://www.ncbi.nlm.nih.gov/gene/716	miR-283	1
ENSG00000196712	NF1	33711384;33709439/33711420;33710343/1351	https://www.ncbi.nlm.nih.gov/gene/4763	miR-283	1
ENSG00000075388	FGF4	161085006/161085758/2503	https://www.ncbi.nlm.nih.gov/gene/2249	miR-12a-5p	1
ENSG00000168036	CTNNB1	21769195;21759657/21769203;21764240/5881	https://www.ncbi.nlm.nih.gov/gene/1499	miR-12a-5p	1
ENSG00000120008	WDR11	77716097/77721322/6882	https://www.ncbi.nlm.nih.gov/gene/55717	miR-8-5p	1
ENSG00000062598	ELMO2	161083930/161085758/3531	https://www.ncbi.nlm.nih.gov/gene/63916	miR-8-5p	1
ENSG00000164442	CITED2	202559947/202567749/12068	https://www.ncbi.nlm.nih.gov/gene/10370	miR-8-5p	1
ENSG00000164116	GUCY1A1	41239343/41239902/3388	https://www.ncbi.nlm.nih.gov/gene/2982	miR-8-5p	1
ENSG00000185105	MYADML2	149839538/149840746/1656	https://www.ncbi.nlm.nih.gov/gene/255275	miR-281-5p	1
ENSG00000143494	VASH2	74068701/74069907/3361	https://www.ncbi.nlm.nih.gov/gene/79805	miR-8-5p	1
ENSG00000070495	JMJD6	31784792/31789933/6888	https://www.ncbi.nlm.nih.gov/gene/23210	miR-8-5p	1
ENSG00000164619	BMPER	57112491;57116111;57118381;57120250;57111798;57108014;57118982;57110025;57116860;57114459/57112618;57116261;57118454;57121346;57111924;57108048;57119044;57110158;57116927;57114636/4089	https://www.ncbi.nlm.nih.gov/gene/168667	miR-8-5p	1
ENSG00000049540	ELN	110148963/110150362/6540	https://www.ncbi.nlm.nih.gov/gene/2006	miR-283	1
ENSG00000171903	CYP4F11	35393599/35394207/1062	https://www.ncbi.nlm.nih.gov/gene/57834	bantam-3p	1
ENSG00000168743	NPNT	34143230;34153092;34062002;34085756;34058108/34143360;34154476;34062047;34086092;34058163/3610	https://www.ncbi.nlm.nih.gov/gene/255743	miR-8-5p	1
ENSG00000116044	NFE2L2	75283503/75286791/7588	https://www.ncbi.nlm.nih.gov/gene/4780	miR-283	1
ENSG00000170558	CDH2	88139864/88144996/5244	https://www.ncbi.nlm.nih.gov/gene/1000	miR-12a-5p	1
ENSG00000158856	DMTN	111660332/111661738/3234	https://www.ncbi.nlm.nih.gov/gene/2039	miR-281-5p	1
ENSG00000172159	FRMD3	31237712/31240187/2689	https://www.ncbi.nlm.nih.gov/gene/257019	miR-12a-5p	1
ENSG00000101292	PROKR2	103586031/103589681/5359	https://www.ncbi.nlm.nih.gov/gene/128674	miR-283	1
ENSG00000164442	CITED2	45431289/45432312/3761	https://www.ncbi.nlm.nih.gov/gene/10370	miR-8-5p	1
ENSG00000124205	EDN3	45448244;45427438;45446643;45429481/45448581;45427545;45447816;45429670/2046	https://www.ncbi.nlm.nih.gov/gene/1908	miR-12a-5p	1
ENSG00000165195	PIGA	38918667/38923024/6106	https://www.ncbi.nlm.nih.gov/gene/5277	miR-8-5p	1
ENSG00000143494	VASH2	98793762/98794362/1886	https://www.ncbi.nlm.nih.gov/gene/79805	miR-8-5p	1
ENSG00000087085	ACHE	21864667/21870953/10100	https://www.ncbi.nlm.nih.gov/gene/43	miR-8-5p	1
ENSG00000197563	PIGN	52132644/52133141/2414	https://www.ncbi.nlm.nih.gov/gene/23556	miR-283	1
ENSG00000104490	NCALD	121338988/121339620/1257	https://www.ncbi.nlm.nih.gov/gene/83988	miR-12a-5p	1
ENSG00000056998	GYG2	160608106/160610747/3749	https://www.ncbi.nlm.nih.gov/gene/8908	miR-281-5p	1
ENSG00000115414	FN1	134355877/134357704/4521	https://www.ncbi.nlm.nih.gov/gene/2335	miR-8-5p	1
ENSG00000147065	MSN	69015541;69010900;69000429;69005732;69005046;69008841/69016978;69011015;69000522;69005915;69005125;69008925/2438	https://www.ncbi.nlm.nih.gov/gene/4478	miR-8-5p	1
ENSG00000056998	GYG2	5299218/5302039/4446	https://www.ncbi.nlm.nih.gov/gene/8908	miR-281-5p	1
ENSG00000110955	ATP5F1B	41239343/41239971/3232	https://www.ncbi.nlm.nih.gov/gene/506	miR-8-5p	1
ENSG00000091513	TF	45429481;45448244;45427438;45447635/45429670;45448578;45427545;45447816/1457	https://www.ncbi.nlm.nih.gov/gene/7018	miR-283	1
ENSG00000146535	GNA12	100988802/100993941/8156	https://www.ncbi.nlm.nih.gov/gene/2768	miR-276b-5p	1
ENSG00000273983	H3C8	32516596/32517956/4024	https://www.ncbi.nlm.nih.gov/gene/8355	miR-12a-5p	1
ENSG00000155380	SLC16A1	88139864/88143855/6200	https://www.ncbi.nlm.nih.gov/gene/6566	miR-283	1
ENSG00000099139	PCSK5	106489745/106493039/4995	https://www.ncbi.nlm.nih.gov/gene/5125	miR-276b-5p	1
ENSG00000184304	PRKD1	31784792/31789933/6509	https://www.ncbi.nlm.nih.gov/gene/5587	miR-281-5p	1
ENSG00000198954	KIFBP	163142299/163147341/5812	https://www.ncbi.nlm.nih.gov/gene/26128	miR-8-5p	1
ENSG00000070831	CDC42	7070652/7071032/2972	https://www.ncbi.nlm.nih.gov/gene/998	miR-8-5p	1
ENSG00000169255	B3GALNT1	9035033/9042896/11755	https://www.ncbi.nlm.nih.gov/gene/8706	miR-8-5p	1
ENSG00000100099	HPS4	27951081/27952152/3737	https://www.ncbi.nlm.nih.gov/gene/89781	miR-283	1
ENSG00000163513	TGFBR2	62138983;62088756;62148214;62082673;62084531;62106986;62114561;62138243;62072673;62090476;62085209;62095848;62145909;62109834;62143306;62044240;62113134;62074779;62146971;62106789;62102794;62101075;62140420;62105543/62139075;62088842;62148247;62082746;62084606;62107085;62114639;62138298;62072725;62090578;62085264;62095950;62146025;62109973;62143346;62045979;62113316;62074821;62147101;62106881;621…	https://www.ncbi.nlm.nih.gov/gene/7048	miR-276b-5p	1
ENSG00000163393	SLC22A15	108778191/108787987/13034	https://www.ncbi.nlm.nih.gov/gene/55356	miR-306-5p	1
ENSG00000112769	LAMA4	41239343/41239904/3086	https://www.ncbi.nlm.nih.gov/gene/3910	miR-283	1
ENSG00000168036	CTNNB1	5299261/5302039/4017	https://www.ncbi.nlm.nih.gov/gene/1499	miR-12a-5p	1
ENSG00000085063	CD59	33710005/33710125/686	https://www.ncbi.nlm.nih.gov/gene/966	miR-283	1
ENSG00000173083	HPSE	161083883/161085758/3620	https://www.ncbi.nlm.nih.gov/gene/10855	miR-8-5p	1
ENSG00000167207	NOD2	62112565/62113094/2367	https://www.ncbi.nlm.nih.gov/gene/64127	miR-283	1
ENSG00000168036	CTNNB1	212988585/212990910/3572	https://www.ncbi.nlm.nih.gov/gene/1499	miR-12a-5p	1
ENSG00000155380	SLC16A1	98793487/98794625/3147	https://www.ncbi.nlm.nih.gov/gene/6566	miR-283	1
ENSG00000155380	SLC16A1	78125831/78129295/4812	https://www.ncbi.nlm.nih.gov/gene/6566	miR-283	1
ENSG00000100099	HPS4	8683685;8682900/8684453;8682906/2041	https://www.ncbi.nlm.nih.gov/gene/89781	miR-283	1
ENSG00000144711	IQSEC1	106347693/106349456/2773	https://www.ncbi.nlm.nih.gov/gene/9922	miR-8-5p	1
ENSG00000085063	CD59	34887766;34884746/34891844;34884776/6572	https://www.ncbi.nlm.nih.gov/gene/966	miR-283	1
ENSG00000169255	B3GALNT1	45431289/45432312/3736	https://www.ncbi.nlm.nih.gov/gene/8706	miR-8-5p	1
ENSG00000100030	MAPK1	215360862/215361554/7952	https://www.ncbi.nlm.nih.gov/gene/5594	bantam-3p	1
ENSG00000156052	GNAQ	31277141/31277638/2789	https://www.ncbi.nlm.nih.gov/gene/2776	miR-8-5p	1
ENSG00000204217	BMPR2	42428278/42428883/1080	https://www.ncbi.nlm.nih.gov/gene/659	miR-276b-5p	1
ENSG00000168036	CTNNB1	33703010/33710125/7563	https://www.ncbi.nlm.nih.gov/gene/1499	miR-12a-5p	1
ENSG00000203811	H3C14	185413726;185408271;185418441;185399540;185405780;185403494;185415710;185407936;185415155/185413872;185408435;185418484;185400478;185405856;185403618;185415867;185408060;185415347/2348	https://www.ncbi.nlm.nih.gov/gene/126961	miR-276b-5p	1
ENSG00000049540	ELN	136500552;136507955;136511152;136509733;136512693;136507305;136494433;136504673;136499112;136502001;136503182;136506716;136508232;136505310;136501748;136506527;136510653;136502272;136508870;136498899/136500847;136508139;136511271;136509961;136512768;136507437;136497558;136505104;136499259;136502088;136503330;136506973;136508385;136505881;136501913;136506639;136510805;136502488;136509071;136498996…	https://www.ncbi.nlm.nih.gov/gene/2006	miR-283	1
ENSG00000121057	AKAP1	38067509/38070721/5218	https://www.ncbi.nlm.nih.gov/gene/8165	miR-283	1
ENSG00000187498	COL4A1	88273864/88274960/3385	https://www.ncbi.nlm.nih.gov/gene/1282	miR-8-5p	1
ENSG00000100292	HMOX1	161083940/161085758/3575	https://www.ncbi.nlm.nih.gov/gene/3162	miR-8-5p	1
ENSG00000164619	BMPER	128461494/128462538/2134	https://www.ncbi.nlm.nih.gov/gene/168667	miR-8-5p	1
ENSG00000136111	TBC1D4	69008841;69000425;69005732;69005046;69010900;69015541/69008925;69000522;69005915;69005125;69011015;69016978/2601	https://www.ncbi.nlm.nih.gov/gene/9882	miR-276b-5p	1
ENSG00000118432	CNR1	45429312/45432351/5955	https://www.ncbi.nlm.nih.gov/gene/1268	miR-283	1
ENSG00000010810	FYN	34887766;34884746/34891398;34884776/6016	https://www.ncbi.nlm.nih.gov/gene/2534	miR-306-5p	1
ENSG00000198947	DMD	62056722;62072673;62088756;62082673;62058816;62085209;62074779;62045435;62084531/62056844;62072725;62088805;62082746;62059020;62085264;62074821;62045979;62084606/3646	https://www.ncbi.nlm.nih.gov/gene/1756	miR-12a-5p	1
ENSG00000169836	TACR3	81921560/81922604/1743	https://www.ncbi.nlm.nih.gov/gene/6870	miR-12a-5p	1
ENSG00000177119	ANO6	80967810/80976543/10744	https://www.ncbi.nlm.nih.gov/gene/196527	miR-12a-5p	1
ENSG00000124155	PIGT	161084148/161085758/3058	https://www.ncbi.nlm.nih.gov/gene/51604	miR-8-5p	1
ENSG00000101445	PPP1R16B	130881582/130882501/3395	https://www.ncbi.nlm.nih.gov/gene/26051	miR-8-5p	1
ENSG00000064225	ST3GAL6	11758476/11760000/2614	https://www.ncbi.nlm.nih.gov/gene/10402	miR-281-5p	1
ENSG00000136098	NEK3	25362308;25370467/25362553;25370494/1087	https://www.ncbi.nlm.nih.gov/gene/4752	miR-283	1
ENSG00000148175	STOM	38380027/38383402/5023	https://www.ncbi.nlm.nih.gov/gene/2040	miR-281-5p	1
ENSG00000117090	SLAMF1	63142759/63147358/6222	https://www.ncbi.nlm.nih.gov/gene/6504	miR-12a-5p	1
ENSG00000198954	KIFBP	128807180;128805366;128810459;128809157;128781977/128807239;128805431;128812416;128809204;128782023/2577	https://www.ncbi.nlm.nih.gov/gene/26128	miR-8-5p	1
ENSG00000101292	PROKR2	121668027/121668467/1363	https://www.ncbi.nlm.nih.gov/gene/128674	miR-283	1
ENSG00000168036	CTNNB1	72735113;72712244;72736762;72709770;72729616;72727940;72731555;72715291;72724528;72716778;72722794;72737478;72735825;72731305/72735182;72712307;72736963;72709779;72729684;72727994;72731726;72715402;72724655;72716850;72722847;72737824;72735966;72731457/1876	https://www.ncbi.nlm.nih.gov/gene/1499	miR-12a-5p	1
ENSG00000124155	PIGT	110561559/110565285/6861	https://www.ncbi.nlm.nih.gov/gene/51604	miR-8-5p	1
ENSG00000165895	ARHGAP42	96833199/96839562/8536	https://www.ncbi.nlm.nih.gov/gene/143872	miR-276b-5p	1
ENSG00000198947	DMD	101686543/101689308/3655	https://www.ncbi.nlm.nih.gov/gene/1756	miR-8-5p	1
ENSG00000118432	CNR1	11758476/11760002/3419	https://www.ncbi.nlm.nih.gov/gene/1268	miR-283	1
ENSG00000125266	EFNB2	47580398;47587019;47563581;47572154;47581960;47568837;47572872;47591042;47576773;47560949;47558158;47558923/47580478;47587206;47563765;47572230;47582064;47569146;47572997;47592891;47576973;47561075;47558273;47559029/4146	https://www.ncbi.nlm.nih.gov/gene/1948	miR-8-5p	1
ENSG00000182326	C1S	31374156/31377677/12362	https://www.ncbi.nlm.nih.gov/gene/716	miR-283	1
ENSG00000112902	SEMA5A	33709470/33710327/1193	https://www.ncbi.nlm.nih.gov/gene/9037	miR-281-5p	1
ENSG00000170558	CDH2	161085159/161085758/2458	https://www.ncbi.nlm.nih.gov/gene/1000	miR-12a-5p	1
ENSG00000197563	PIGN	11758476/11760002/3414	https://www.ncbi.nlm.nih.gov/gene/23556	miR-283	1
ENSG00000168036	CTNNB1	17120288/17122642/3990	https://www.ncbi.nlm.nih.gov/gene/1499	miR-12a-5p	1
ENSG00000101292	PROKR2	124776856/124778586/3405	https://www.ncbi.nlm.nih.gov/gene/128674	miR-283	1
ENSG00000085063	CD59	25737692/25742028/8886	https://www.ncbi.nlm.nih.gov/gene/966	miR-283	1
ENSG00000197563	PIGN	35386685;35389864;35383178;35393468/35387176;35389963;35383226;35394214/1697	https://www.ncbi.nlm.nih.gov/gene/23556	miR-283	1
ENSG00000143494	VASH2	22091518/22092923/2274	https://www.ncbi.nlm.nih.gov/gene/79805	miR-8-5p	1
ENSG00000088387	DOCK9	51078256;51077321/51079143;51077419/1648	https://www.ncbi.nlm.nih.gov/gene/23348	miR-12a-5p	1
ENSG00000102144	PGK1	154930153;154961075;154956957;154953892;154984687;154987237;154965970;154977352;154996973;154999479;154969331;154966426;154992936/154931676;154961168;154957171;154954042;154984803;154987305;154966141;154977441;154997095;154999529;154969552;154966687;154993148/3658	https://www.ncbi.nlm.nih.gov/gene/5230	miR-276b-5p	1
ENSG00000164022	AIMP1	82838387;82823044;82843184;82839261/82838574;82825122;82843226;82839425/3552	https://www.ncbi.nlm.nih.gov/gene/9255	miR-283	1
ENSG00000177119	ANO6	2088710/2089726/14135	https://www.ncbi.nlm.nih.gov/gene/196527	miR-12a-5p	1
ENSG00000115414	FN1	116026119/116027606/4604	https://www.ncbi.nlm.nih.gov/gene/2335	miR-8-5p	1
ENSG00000182541	LIMK2	122892397/122898236/6775	https://www.ncbi.nlm.nih.gov/gene/3985	miR-8-5p	1
ENSG00000189377	CXCL17	159332702/159332856/723	https://www.ncbi.nlm.nih.gov/gene/284340	miR-281-5p	1
ENSG00000109775	UFSP2	34058108;34143230;34062002;34153092;34085756;34078985/34058163;34143360;34062047;34154451;34086092;34079186/3100	https://www.ncbi.nlm.nih.gov/gene/55325	miR-8-5p	1
ENSG00000148400	NOTCH1	54842017/54844016/2916	https://www.ncbi.nlm.nih.gov/gene/4851	miR-8-5p	1
ENSG00000138061	CYP1B1	98793487/98794648/7643	https://www.ncbi.nlm.nih.gov/gene/1545	miR-8-5p	1
ENSG00000184719	RNLS	62101075;62088756;62072673;62090476;62074779;62056722;62045369;62059048;62103589;62102794;62095848;62084531;62082673;62085209/62101183;62088842;62072725;62090578;62074821;62056844;62045979;62059168;62103592;62102902;62095950;62084606;62082746;62085264/3804	https://www.ncbi.nlm.nih.gov/gene/55328	miR-283	1
ENSG00000134954	ETS1	100916525/100920692/5248	https://www.ncbi.nlm.nih.gov/gene/2113	miR-8-5p	1
ENSG00000198954	KIFBP	84235306/84238498/4200	https://www.ncbi.nlm.nih.gov/gene/26128	miR-8-5p	1
ENSG00000177119	ANO6	45606515/45609708/3778	https://www.ncbi.nlm.nih.gov/gene/196527	miR-12a-5p	1
ENSG00000197563	PIGN	22081464/22082518/2394	https://www.ncbi.nlm.nih.gov/gene/23556	miR-283	1
ENSG00000197063	MAFG	31182900/31183472/1329	https://www.ncbi.nlm.nih.gov/gene/4097	miR-276b-5p	1
ENSG00000079819	EPB41L2	136494433/136496070/9568	https://www.ncbi.nlm.nih.gov/gene/2037	miR-306-5p	1
ENSG00000136574	GATA4	10626608/10629368/4579	https://www.ncbi.nlm.nih.gov/gene/2626	miR-8-5p	1
ENSG00000188672	RHCE	70655541/70656328/1286	https://www.ncbi.nlm.nih.gov/gene/6006	miR-283	1
ENSG00000166148	AVPR1A	45429445;45451998;45427438/45429670;45452108;45427545/879	https://www.ncbi.nlm.nih.gov/gene/552	miR-8-5p	1
ENSG00000151702	FLI1	151011843/151012065/1143	https://www.ncbi.nlm.nih.gov/gene/2313	miR-8-5p	1
ENSG00000164111	ANXA5	34884746;34887766/34884776;34891291/6139	https://www.ncbi.nlm.nih.gov/gene/308	bantam-3p	1
ENSG00000138792	ENPEP	15319475;15325020;15324665;15326950;15325914/15321772;15325152;15324871;15327145;15326046/3877	https://www.ncbi.nlm.nih.gov/gene/2028	miR-8-5p	1
ENSG00000104490	NCALD	75360343/75364001/6621	https://www.ncbi.nlm.nih.gov/gene/83988	miR-12a-5p	1
ENSG00000136574	GATA4	64542770/64546173/5400	https://www.ncbi.nlm.nih.gov/gene/2626	miR-8-5p	1
ENSG00000145246	ATP10D	65892049/65892885/1427	https://www.ncbi.nlm.nih.gov/gene/57205	miR-8-5p	1
ENSG00000085063	CD59	20953206;20949846/20953747;20949927/2037	https://www.ncbi.nlm.nih.gov/gene/966	miR-283	1
ENSG00000169255	B3GALNT1	10626608/10629367/4525	https://www.ncbi.nlm.nih.gov/gene/8706	miR-8-5p	1
ENSG00000136574	GATA4	17343065/17346147/6243	https://www.ncbi.nlm.nih.gov/gene/2626	miR-8-5p	1
ENSG00000155970	MICU3	134679032/134679813/2051	https://www.ncbi.nlm.nih.gov/gene/286097	miR-283	1
ENSG00000073060	SCARB1	88075695/88077777/5089	https://www.ncbi.nlm.nih.gov/gene/949	miR-375	1
ENSG00000100292	HMOX1	25204313/25205143/1242	https://www.ncbi.nlm.nih.gov/gene/3162	miR-8-5p	1
ENSG00000070831	CDC42	46235381/46243755/9995	https://www.ncbi.nlm.nih.gov/gene/998	miR-8-5p	1
ENSG00000141646	SMAD4	18278668/18279881/4725	https://www.ncbi.nlm.nih.gov/gene/4089	miR-8-5p	1
ENSG00000137509	PRCP	75360343/75362101/4530	https://www.ncbi.nlm.nih.gov/gene/5547	miR-8-5p	1
ENSG00000008710	PKD1	10626608/10629368/4200	https://www.ncbi.nlm.nih.gov/gene/5310	miR-8-5p	1
ENSG00000172901	LVRN	128810989/128813266/3427	https://www.ncbi.nlm.nih.gov/gene/206338	miR-283	1
ENSG00000109756	RAPGEF2	133896438/133909068/17159	https://www.ncbi.nlm.nih.gov/gene/9693	miR-8-5p	1
ENSG00000164619	BMPER	45424496;45419526;45447635;45456609;45420136;45427422;45448244;45424216;45420528;45429445;45421383;45420332/45424579;45419590;45447816;45456907;45420223;45427545;45452177;45424381;45420693;45429670;45421583;45420429/6087	https://www.ncbi.nlm.nih.gov/gene/168667	miR-8-5p	1
ENSG00000131979	GCH1	22081464/22082524/2415	https://www.ncbi.nlm.nih.gov/gene/2643	miR-276b-5p	1
ENSG00000088387	DOCK9	159358140/159360169/6949	https://www.ncbi.nlm.nih.gov/gene/23348	miR-12a-5p	1
ENSG00000197563	PIGN	163142299/163147341/5670	https://www.ncbi.nlm.nih.gov/gene/23556	miR-283	1
ENSG00000164924	YWHAZ	30456704/30461356/5456	https://www.ncbi.nlm.nih.gov/gene/7534	miR-276b-5p	1
ENSG00000104164	BLOC1S6	50729819;50731747/50729901;50734041/4819	https://www.ncbi.nlm.nih.gov/gene/26258	miR-8-5p	1
ENSG00000158856	DMTN	22081464/22082524/2772	https://www.ncbi.nlm.nih.gov/gene/2039	miR-281-5p	1
ENSG00000196712	NF1	2814381/2816500/2943	https://www.ncbi.nlm.nih.gov/gene/4763	miR-12a-5p	1
ENSG00000148400	NOTCH1	161084303/161085872/2398	https://www.ncbi.nlm.nih.gov/gene/4851	miR-8-5p	1
ENSG00000111846	GCNT2	88090150/88092233/4844	https://www.ncbi.nlm.nih.gov/gene/2651	miR-8-5p	1
ENSG00000132465	JCHAIN	8781431/8784575/5586	https://www.ncbi.nlm.nih.gov/gene/3512	miR-281-5p	1
ENSG00000124155	PIGT	86945679/86951141/7387	https://www.ncbi.nlm.nih.gov/gene/51604	miR-8-5p	1
ENSG00000164867	NOS3	131245407;131250778;131252918;131263355;131261726;131239283/131245477;131250848;131253099;131263591;131261846;131239444/2027	https://www.ncbi.nlm.nih.gov/gene/4846	miR-276b-5p	1
ENSG00000165195	PIGA	15557039/15561904/7587	https://www.ncbi.nlm.nih.gov/gene/5277	miR-8-5p	1
ENSG00000175592	FOSL1	15561036;15561516/15561305;15561904/998	https://www.ncbi.nlm.nih.gov/gene/8061	miR-283	1
ENSG00000099942	CRKL	9488486/9490176/4391	https://www.ncbi.nlm.nih.gov/gene/1399	miR-8-5p	1
ENSG00000111846	GCNT2	196793514/196793675/1043	https://www.ncbi.nlm.nih.gov/gene/2651	miR-8-5p	1
ENSG00000118762	PKD2	25370467;25362359/25370494;25362553/456	https://www.ncbi.nlm.nih.gov/gene/5311	miR-8-5p	1
ENSG00000205707	ETFRF1	34887766;34884746/34891274;34884776/5776	https://www.ncbi.nlm.nih.gov/gene/144363	miR-276b-5p	1
ENSG00000110756	HPS5	136517752;136517272;136507305;136506716;136513021;136502001;136509733;136508870;136519443;136508232;136514510;136499112;136498899;136507955;136515290;136504673;136503182;136515981;136513392;136515483;136501748;136518591;136500552;136510653;136506527;136494433;136518137;136511152;136505310;136502272/136517937;136517385;136507437;136506973;136513134;136502088;136509961;136509071;136519543;136508385…	https://www.ncbi.nlm.nih.gov/gene/11234	miR-8-5p	1
ENSG00000113161	HMGCR	41239343/41239947/3284	https://www.ncbi.nlm.nih.gov/gene/3156	miR-12a-5p	1
ENSG00000111846	GCNT2	14789260/14799173/11778	https://www.ncbi.nlm.nih.gov/gene/2651	miR-8-5p	1
ENSG00000151702	FLI1	12884422/12884884/1613	https://www.ncbi.nlm.nih.gov/gene/2313	miR-8-5p	1
ENSG00000124155	PIGT	38132831;38123095;38129454;38113487;38115527;38126371;38143105;38139982;38120759;38145438;38111827;38116075;38147350;38134988;38112504/38133013;38123258;38129562;38113654;38115681;38126449;38143288;38140169;38120909;38145653;38112305;38116211;38147459;38135084;38112577/2807	https://www.ncbi.nlm.nih.gov/gene/51604	miR-8-5p	1
ENSG00000158856	DMTN	161083922/161085758/3333	https://www.ncbi.nlm.nih.gov/gene/2039	miR-281-5p	1
ENSG00000109756	RAPGEF2	22091518/22101360/10598	https://www.ncbi.nlm.nih.gov/gene/9693	miR-8-5p	1
ENSG00000189403	HMGB1	161083934/161085758/3398	https://www.ncbi.nlm.nih.gov/gene/3146	miR-12a-5p	1
ENSG00000167207	NOD2	98793429/98794625/7887	https://www.ncbi.nlm.nih.gov/gene/64127	miR-283	1
ENSG00000158856	DMTN	36545932/36547747/2315	https://www.ncbi.nlm.nih.gov/gene/2039	miR-281-5p	1
ENSG00000188219	POTEE	7083745/7087968/5759	https://www.ncbi.nlm.nih.gov/gene/445582	miR-12a-5p	1
ENSG00000130234	ACE2	76978835/76988089/9797	https://www.ncbi.nlm.nih.gov/gene/59272	miR-8-5p	1
ENSG00000151694	ADAM17	159358140/159360174/8225	https://www.ncbi.nlm.nih.gov/gene/6868	miR-281-5p	1
ENSG00000116785	CFHR3	150081425;150081884/150081476;150081926/966	https://www.ncbi.nlm.nih.gov/gene/10878	miR-283	1
ENSG00000188672	RHCE	175937344;175929969/175937441;175930199/539	https://www.ncbi.nlm.nih.gov/gene/6006	miR-283	1
ENSG00000148400	NOTCH1	14097248/14097545/922	https://www.ncbi.nlm.nih.gov/gene/4851	miR-8-5p	1
ENSG00000168036	CTNNB1	98880547;98807661;98863370;98886532;98800288;98837494;98867928;98793492;98810169;98883042;98826830;98829307;98850047;98829643;98848592;98868231;98879898;98883813;98867425;98884971;98863019;98881892;98797115;98797389;98853408;98824398;98885708;98855898;98881558;98809352;98845329;98831348;98831649;98804999/98880672;98807807;98863548;98886535;98800478;98837609;98868011;98794748;98810291;98883131;988…	https://www.ncbi.nlm.nih.gov/gene/1499	miR-12a-5p	1
ENSG00000105610	KLF1	26225566/26227473/2679	https://www.ncbi.nlm.nih.gov/gene/10661	miR-283	1
ENSG00000184381	PLA2G6	142872357/142874372/2562	https://www.ncbi.nlm.nih.gov/gene/8398	miR-8-5p	1
ENSG00000088387	DOCK9	45427438;45431172;45429445/45427545;45431284;45429670/1437	https://www.ncbi.nlm.nih.gov/gene/23348	miR-12a-5p	1
ENSG00000278311	GGNBP2	110662644/110663601/2130	https://www.ncbi.nlm.nih.gov/gene/79893	miR-8-5p	1
ENSG00000130544	ZNF557	2881214/2882818/3192	https://www.ncbi.nlm.nih.gov/gene/79230	miR-8-5p	1
ENSG00000197971	MBP	58734223/58735611/2562	https://www.ncbi.nlm.nih.gov/gene/4155	miR-281-5p	1
ENSG00000109756	RAPGEF2	45749952/45750335/2846	https://www.ncbi.nlm.nih.gov/gene/9693	miR-8-5p	1
ENSG00000136631	VPS45	46359861/46360928/2232	https://www.ncbi.nlm.nih.gov/gene/11311	miR-306-5p	1
ENSG00000144320	LNPK	34062002;34153092;34046328;34058059;34143230;34078857;34055163;34051861;34085756/34062047;34154489;34046405;34058163;34143360;34079186;34055303;34051970;34086092/3098	https://www.ncbi.nlm.nih.gov/gene/80856	miR-276b-5p	1
ENSG00000072062	PRKACA	152836905/152841439/6309	https://www.ncbi.nlm.nih.gov/gene/5566	miR-276b-5p	1
ENSG00000274750	H3C6	161220531/161220699/551	https://www.ncbi.nlm.nih.gov/gene/8353	miR-8-5p	1
ENSG00000160882	CYP11B1	41239134;41238382/41239904;41238445/3197	https://www.ncbi.nlm.nih.gov/gene/1584	miR-8-5p	1
ENSG00000124155	PIGT	168313003/168314426/2985	https://www.ncbi.nlm.nih.gov/gene/51604	miR-8-5p	1
ENSG00000056998	GYG2	53411241/53416446/7680	https://www.ncbi.nlm.nih.gov/gene/8908	miR-281-5p	1
ENSG00000108384	RAD51C	155730232/155730416/2631	https://www.ncbi.nlm.nih.gov/gene/5889	bantam-3p	1
ENSG00000141469	SLC14A1	116026119/116027601/4544	https://www.ncbi.nlm.nih.gov/gene/6563	miR-8-5p	1
ENSG00000121807	CCR2	84235306/84238498/4513	https://www.ncbi.nlm.nih.gov/gene/729230	miR-276b-5p	1
ENSG00000164619	BMPER	122063195/122066742/5076	https://www.ncbi.nlm.nih.gov/gene/168667	miR-8-5p	1
ENSG00000158869	FCER1G	106347693/106349225/2408	https://www.ncbi.nlm.nih.gov/gene/2207	bantam-3p	1
ENSG00000168036	CTNNB1	77088989/77092373/4601	https://www.ncbi.nlm.nih.gov/gene/1499	miR-12a-5p	1
ENSG00000143178	TBX19	35393599/35394212/1088	https://www.ncbi.nlm.nih.gov/gene/9095	bantam-3p	1
ENSG00000185591	SP1	55505443/55505759/2469	https://www.ncbi.nlm.nih.gov/gene/6667	miR-281-5p	1
ENSG00000164116	GUCY1A1	67694673;67686010;67680755/67696075;67686126;67681003/3899	https://www.ncbi.nlm.nih.gov/gene/2982	miR-8-5p	1
ENSG00000172901	LVRN	185399537/185400391/2361	https://www.ncbi.nlm.nih.gov/gene/206338	miR-283	1
ENSG00000113083	LOX	45606515/45609710/4013	https://www.ncbi.nlm.nih.gov/gene/4015	miR-8-5p	1
ENSG00000164022	AIMP1	50331927/50332659/2209	https://www.ncbi.nlm.nih.gov/gene/9255	miR-283	1
ENSG00000142892	PIGK	103907189/103909693/4052	https://www.ncbi.nlm.nih.gov/gene/10026	miR-306-5p	1
ENSG00000100292	HMOX1	236165236/236165913/2140	https://www.ncbi.nlm.nih.gov/gene/3162	miR-8-5p	1
ENSG00000087245	MMP2	52132639/52133141/2072	https://www.ncbi.nlm.nih.gov/gene/4313	miR-283	1
ENSG00000169083	AR	72731555;72709739;72724528;72735113;72712244;72715291;72727940;72731305;72737478;72722789;72716778;72735825;72736762;72729616/72731726;72709779;72724655;72735182;72712307;72715402;72727994;72731457;72738087;72722847;72716850;72735966;72736963;72729684/2055	https://www.ncbi.nlm.nih.gov/gene/367	miR-281-5p	1
ENSG00000109775	UFSP2	214035835/214041510/8468	https://www.ncbi.nlm.nih.gov/gene/55325	miR-8-5p	1
ENSG00000104164	BLOC1S6	7083745/7087968/5736	https://www.ncbi.nlm.nih.gov/gene/26258	miR-8-5p	1
ENSG00000100490	CDKL1	55202966/55205506/3459	https://www.ncbi.nlm.nih.gov/gene/8814	bantam-3p	1
ENSG00000170962	PDGFD	380279;376977;372185;379771;368018;376210;370230;371428;365625;369222/381387;377211;372286;379935;368135;376305;370300;371566;366552;369447/4788	https://www.ncbi.nlm.nih.gov/gene/80310	miR-281-5p	1
ENSG00000168505	GBX2	215360458/215361554/8524	https://www.ncbi.nlm.nih.gov/gene/2637	miR-8-5p	1
ENSG00000136098	NEK3	19910263/19913557/6931	https://www.ncbi.nlm.nih.gov/gene/4752	miR-283	1
ENSG00000117707	PROX1	134679032/134679808/1870	https://www.ncbi.nlm.nih.gov/gene/5629	miR-281-5p	1
ENSG00000130544	ZNF557	59324460/59325992/2318	https://www.ncbi.nlm.nih.gov/gene/79230	miR-8-5p	1
ENSG00000069974	RAB27A	115120185;115171037;115127593;115096664;115129327;115121699;115128407;115160040;115165558/115120268;115171369;115127721;115096839;115129535;115121812;115128508;115160214;115165645/1701	https://www.ncbi.nlm.nih.gov/gene/5873	miR-283	1
ENSG00000107099	DOCK8	160024953/160030467/7038	https://www.ncbi.nlm.nih.gov/gene/81704	miR-281-5p	1
ENSG00000115414	FN1	17345251;17343065/17346152;17343853/4820	https://www.ncbi.nlm.nih.gov/gene/2335	miR-8-5p	1
ENSG00000118965	WDR35	100988802/100993941/7689	https://www.ncbi.nlm.nih.gov/gene/57539	miR-283	1
ENSG00000124205	EDN3	27810485/27811300/1237	https://www.ncbi.nlm.nih.gov/gene/1908	miR-12a-5p	1
ENSG00000107518	ATRNL1	161083911/161085758/3512	https://www.ncbi.nlm.nih.gov/gene/26033	miR-283	1
ENSG00000143315	PIGM	53090600/53094779/7843	https://www.ncbi.nlm.nih.gov/gene/93183	miR-8-5p	1
ENSG00000165895	ARHGAP42	98772849;98782207;98773920/98772916;98782500;98773983/833	https://www.ncbi.nlm.nih.gov/gene/143872	miR-276b-5p	1
ENSG00000278828	H3C10	134355877/134357704/4335	https://www.ncbi.nlm.nih.gov/gene/8357	miR-276b-5p	1
ENSG00000164171	ITGA2	122065945/122066742/1643	https://www.ncbi.nlm.nih.gov/gene/3673	miR-306-5p	1
ENSG00000064225	ST3GAL6	155730030;155717215;155722038/155730442;155717302;155722192/1282	https://www.ncbi.nlm.nih.gov/gene/10402	bantam-3p	1
ENSG00000113083	LOX	50731820/50733077/4486	https://www.ncbi.nlm.nih.gov/gene/4015	miR-8-5p	1
ENSG00000164116	GUCY1A1	161083920/161085758/3604	https://www.ncbi.nlm.nih.gov/gene/2982	miR-8-5p	1
ENSG00000167207	NOD2	155730030;155713098;155710723;155722038;155717159/155732347;155713583;155711251;155722192;155717302/4352	https://www.ncbi.nlm.nih.gov/gene/64127	miR-283	1
ENSG00000069974	RAB27A	55202966/55205506/3447	https://www.ncbi.nlm.nih.gov/gene/5873	miR-283	1
ENSG00000118432	CNR1	88139864/88143855/6019	https://www.ncbi.nlm.nih.gov/gene/1268	miR-283	1
