# Supplementary material for: Insights into the microRNA landscape of Rhodnius prolixus, a vector of Chagas disease
Source: Sci Rep. 2023 Aug 12;13:13120. doi: 10.1038/s41598-023-40353-9 (PMC10423254; doi:10.1038/s41598-023-40353-9)
Supplement: Supplementary file 9 — Supplementary Table S4. [file 41598_2023_40353_MOESM9_ESM.xlsx]

## Sheet: Gut_miRDeep
Gut mature miRNAs detected by miRDeep2
tag id	miRDeep2 score	estimated probability that the miRNA is a true positive	predicted mature seq. in accordance with miRBase mature seq.	total read count	mature read count	loop read count	star read count	significant randfold p-value	mature miRBase miRNA	NCBI blastn	consensus mature sequence	consensus star sequence	consensus precursor sequence	precursor coordinate
KQ034057_4491	1.1e+6	0.93 ± 0.02	TRUE	2217999	2213945	5	4049	yes	bmo-miR-184-3p	blast	uggacggagaacugauaagggc	ccuuaucauucucuuguccagu	ccuuaucauucucuuguccaguguuuuguuuuugaggccaacuggacggagaacugauaagggc	KQ034057:4928857..4928921:+
KQ034261_22783	8.8e+5	0.93 ± 0.02	TRUE	1743415	1703701	0	39714	yes	pca-bantam-3p	blast	ugagaucauugugaaagcugauu	cuggcuuucacucugaucugacaga	cuggcuuucacucugaucugacagaguuuuuuuucuuuucugagaucauugugaaagcugauu	KQ034261:589842..589905:+
KQ034575_30979	5.7e+5	0.93 ± 0.02	STAR	1121382	1120319	11	1052	yes	dwi-miR-276b-5p	blast	uaggaacuucauaccgugcucu	agcgagguauagaguuccuacg	agcgagguauagaguuccuacguuguuuuauuaauuuccgguaggaacuucauaccgugcucu	KQ034575:7701..7764:+
KQ034659_32002	5.5e+5	0.93 ± 0.02	TRUE	1079893	1065899	0	13994	yes	lmi-miR-10-5p	blast	uacccuguagauccgaauuugu	caaauucgguucuagagagguuu	uacccuguagauccgaauuuguuugauacagugcgacaaauucgguucuagagagguuu	KQ034659:188293..188352:+
KQ034079_8676	3.7e+5	0.93 ± 0.02	TRUE	735655	733637	0	2018	yes	dqu-miR-306-5p	blast	ucagguacugagugacucugagu	cgguaggcacccaguaccuggcg	ucagguacugagugacucugaguuguaaacacucgguaggcacccaguaccuggcg	KQ034079:2112005..2112061:+
KQ034179_19043	3.4e+5	0.93 ± 0.02	TRUE	684895	684401	12	482	yes	ngi-miR-283	blast	aaauaucagcugguaauucuga	cagguugcuugcugguauguggc	aaauaucagcugguaauucugaggaugcauguuaauucacucagguugcuugcugguauguggc	KQ034179:85441..85505:-
KQ034069_7333	2.7e+5	0.93 ± 0.02	TRUE	544033	487457	0	56576	yes	aae-miR-281-5p	blast	aagagagcuauccgucgacagu	cugucauggaguugcucucuu	aagagagcuauccgucgacaguacagaacaguuccacugucauggaguugcucucuu	KQ034069:2433858..2433915:-
KQ034079_8674	2.4e+5	0.93 ± 0.02	NA	470836	470360	0	476	yes	pxy-miR-9b-5p	blast	ucuuugguauccuagcuguagg	uaaagcuauuauaccaaacuca	ucuuugguauccuagcuguagguuauuuuauauccuaaagcuauuauaccaaacuca	KQ034079:2106701..2106758:+
KQ034074_8049	1.6e+5	0.93 ± 0.02	STAR	315091	229379	0	85712	yes	pca-miR-305-5p	blast	aggcaucuguuggaguacagcuc	auuguacuucaucaggugcuu	auuguacuucaucaggugcuuuggucgguacagguugccaggcaucuguuggaguacagcuc	KQ034074:673635..673697:+
KQ034074_8047	7.5e+4	0.93 ± 0.02	TRUE	148516	101784	0	46732	yes	aae-miR-275-3p	blast	ucagguaccugaaguagcgcgcg	ggcgcuacucaggcacugaugacu	ggcgcuacucaggcacugaugacugggcauuuaauagucagguaccugaaguagcgcgcg	KQ034074:673330..673390:+
KQ034470_29368	6.0e+4	0.93 ± 0.02	STAR	118348	106197	0	12151	yes	nvi-miR-71	blast	ucucacuaccuugucuuucaug	ugaaagacauggguagugagaug	ugaaagacauggguagugagauggguaaguaggaucuacaucucacuaccuugucuuucaug	KQ034470:242393..242455:-
KQ034470_29360	5.9e+4	0.93 ± 0.02	TRUE	115807	114976	0	831	yes	bmo-miR-13b-3p	blast	uaucacagccauuuuugacg	ucaaauuggcugugaaauguaau	ucaaauuggcugugaaauguaauuuuuauuuuaaucauaucacagccauuuuugacg	KQ034470:239471..239528:-
KQ034470_29364	5.3e+4	0.93 ± 0.02	TRUE	104938	101104	0	3834	yes	tcf-miR-2a-3p	blast	ucacagccagcuuugaugagc	ggcaucaaagcugguuugucaua	ggcaucaaagcugguuugucauagaguuaaacgugcauuuuuuuuuaaaaaaaagaaaaugccauuccuaucacagccagcuuugaugagc	KQ034470:242064..242155:-
KQ034470_29356	4.7e+4	0.93 ± 0.02	TRUE	93958	91589	0	2369	yes	pte-miR-2g-3p	blast	ucacagccagcuuugaugagc	uucgucaaaguggcugugacugug	uucgucaaaguggcugugacuguguagucuugagucauaucacagccagcuuugaugagc	KQ034470:238386..238446:-
KQ034065_6288	3.1e+4	0.93 ± 0.02	STAR	61492	26360	0	35132	yes	bmo-miR-317-3p	blast	aggguaccacccuguguuggcu	ugaacacagcuggugguaucu	aggguaccacccuguguuggcuguaccugcgagugaacacagcuggugguaucu	KQ034065:770174..770228:+
KQ034470_29362	2.5e+4	0.93 ± 0.02	TRUE	49818	43468	6	6344	yes	tca-miR-13a-3p	blast	uaucacagccacuuugaugagcu	augucaaagugguugugacaug	augucaaagugguugugacaugcguuuuauuuuuaucgacauaucacagccacuuugaugagcu	KQ034470:241887..241951:-
KQ034057_4590	1.4e+4	0.93 ± 0.02	TRUE	28593	27603	0	990	yes	tca-miR-190-5p	blast	agauauguuugauauucuugguug	accaaggaucaaacauauuaug	agauauguuugauauucuugguuguuguuauucgaccaaggaucaaacauauuaug	KQ034057:7698754..7698810:+
KQ034355_26506	1.4e+4	0.93 ± 0.02	TRUE	27683	27678	0	5	yes	api-miR-263a	blast	aauggcacugaaagaauucacgg	cgugauucucuagugccauacu	aauggcacugaaagaauucacggguuuuuuuuuauugaguuuaccgugauucucuagugccauacu	KQ034355:607070..607136:+
KQ034069_7308	9.8e+3	0.93 ± 0.02	TRUE	19324	19285	0	39	yes	bmo-miR-279a	blast	ugacuagauccacacucaucca	gauggguguguguuugguccaug	gauggguguguguuugguccaugucuuauuuuuagcuacccaugacuagauccacacucaucca	KQ034069:701935..701999:-
KQ034386_27324	9.4e+3	0.93 ± 0.02	TRUE	18486	17754	32	700	yes	tca-let-7-5p	blast	ugagguaguagguuguauagu	cuguacagccugcuaacuuucc	ugagguaguagguuguauaguaaagcacuacaccuauucucggagacuguacagccugcuaacuuucc	KQ034386:145652..145720:+
KQ034079_8677	9.0e+3	0.93 ± 0.02	TRUE	17722	11448	0	6274	yes	dqu-miR-79-3p	blast	auaaagcuagauuaccaaagca	cuuugguaagacagcuguaugg	cuuugguaagacagcuguauggguguuuuccuugccauaaagcuagauuaccaaagca	KQ034079:2112177..2112235:+
KQ034065_6292	6.9e+3	0.93 ± 0.02	TRUE	13549	13040	0	509	yes	tca-miR-34-5p	blast	uggcagugugguuagcugguugu	cgccacuaucuucacugccacu	uggcagugugguuagcugguuguguaaaauuuggcgucacgccacuaucuucacugccacu	KQ034065:810126..810187:+
KQ034451_28883	4.7e+3	0.93 ± 0.02	TRUE	9311	9227	0	84	yes	ame-miR-87-3p	blast	gugagcaaaguuucaggugugu	cgccugauccuugcuccaccu	cgccugauccuugcuccaccucaguauuagacagaguaaggugagcaaaguuucaggugugu	KQ034451:330187..330249:+
KQ034320_25148	3.9e+3	0.93 ± 0.02	TRUE	7669	7657	0	12	yes	tur-miR-1-3p	blast	uggaauguaaagaaguauggag	ccguacuucuguacuucccaua	ccguacuucuguacuucccauagugcacuuuaucauauggaauguaaagaaguauggag	KQ034320:427194..427253:-
KQ034183_19289	3.5e+3	0.93 ± 0.02	STAR	6903	6870	0	33	yes	aga-miR-2796-5p	blast	guaggccggcggaaacuacuugc	agggguuucuuucggccuccagc	agggguuucuuucggccuccagccgcuuuggauaguuguaggccggcggaaacuacuugc	KQ034183:1201329..1201389:+
KQ034203_20584	2.6e+3	0.93 ± 0.02	TRUE	5119	5111	1	7	yes	dmo-miR-92b	blast	aauugcacuagucccggccugc	aggccgugacuggggcaaauuuu	aggccgugacuggggcaaauuuugucuuuaccauaugguuucaaauugcacuagucccggccugc	KQ034203:901727..901792:-
KQ034201_20435	2.1e+3	0.93 ± 0.02	TRUE	4274	2816	0	1458	yes	tca-miR-9a-5p	blast	ucuuugguuaucuagcuguauga	auaaagcuagguuaccgaaguu	ucuuugguuaucuagcuguaugaguagcuaaaguaguuaauaguucauaaagcuagguuaccgaaguu	KQ034201:1024941..1025009:-
KQ034479_29496	2.0e+3	0.93 ± 0.02	TRUE	4111	3574	0	537	yes	nvi-miR-927	blast	uuuagaauuccuacgcuuuacc	caaagcgucugaauucugaaa	uuuagaauuccuacgcuuuacccuguaaaaucuggcaaagcgucugaauucugaaa	KQ034479:395862..395918:+
KQ034132_15619	1.7e+3	0.93 ± 0.02	TRUE	3333	3326	0	7	yes	nvi-miR-315	blast	uuuugauuguugcucagaaagccu	cuuucuagcaauaaucacgacc	uuuugauuguugcucagaaagccuuaauuauuuuuuggcuuucuagcaauaaucacgacc	KQ034132:746837..746897:-
KQ034203_20586	1.3e+3	0.93 ± 0.02	TRUE	2733	2729	0	4	yes	aae-miR-92a-3p	blast	uauugcacuugucccggccuau	aggacgggaugggucgccauauu	aggacgggaugggucgccauauuuuguaagcaaauuuaauauugcacuugucccggccuau	KQ034203:901906..901967:-
KQ034328_25409	1.3e+3	0.93 ± 0.02	TRUE	2681	2670	0	11	yes	tca-miR-252a-5p	blast	cuaaguacuagugccgcaggag	ccugcuguucgagugcuuaaca	cuaaguacuagugccgcaggaguuuuacuuuuuuaagucccccugcuguucgagugcuuaaca	KQ034328:270655..270718:-
KQ034472_29395	1.3e+3	0.93 ± 0.02	TRUE	2665	2606	0	59	yes	tca-miR-2765-5p	blast	ugguaacuccaccaccguuggc	caacgguguugaaguucccgcu	ugguaacuccaccaccguuggcauuguaucaagucaacgguguugaaguucccgcu	KQ034472:86733..86789:-
KQ034076_8406	1.0e+3	0.93 ± 0.02	TRUE	2144	1930	0	214	yes	dvi-miR-965-3p	blast	uaagcguauagcuuuuccccu	cggggaagguuauggcgcuugug	cggggaagguuauggcgcuuguguuugauucguucauaagcguauagcuuuuccccu	KQ034076:2373422..2373479:-
KQ035802_39184	9.2e+2	0.93 ± 0.02	TRUE	1804	1790	0	14	yes	pca-miR-133-3p	blast	uugguccccuucaaccagcugu	agcugguugaauaagggucaaau	agcugguugaauaagggucaaauaauguguaaaauuugguccccuucaaccagcugu	KQ035802:20305..20362:-
KQ035769_39092	7.9e+2	0.93 ± 0.02	TRUE	1552	1487	0	65	yes	api-miR-929	blast	aaauugacucuaguagggagu	cucccuaauggagucagauuga	aaauugacucuaguagggagucuuaaucuuuaacgacucccuaauggagucagauuga	KQ035769:24986..25044:+
KQ034355_26508	7.1e+2	0.93 ± 0.02	TRUE	1393	1392	0	1	yes	nlo-miR-263b	blast	cuuggcacuggaagaauucacaga	gugggucucucggugcca	cuuggcacuggaagaauucacagauauauguaaaaaaucgugggucucucggugcca	KQ034355:639587..639644:+
KQ034328_25383	2.5e+2	0.93 ± 0.02	TRUE	507	506	0	1	yes	aga-miR-375	blast	uuuguucguuuggcucgaguuau	agcuugaaccuugcgaacugac	agcuugaaccuugcgaacugacuuuuauuaaaugcaguuuguucguuuggcucgaguuau	KQ034328:76965..77025:+
KQ034085_9941	1.4e+2	0.93 ± 0.02	STAR	273	150	0	123	yes	bmo-miR-993a-5p	blast	gaagcucgucucuacagguaucu	uacccuguagauccgggcuuuu	uacccuguagauccgggcuuuuguggaucgauaagagucagaagcucgucucuacagguaucu	KQ034085:19608..19671:+
KQ034132_15577	1.4e+2	0.93 ± 0.02	TRUE	274	272	0	2	yes	bma-miR-234	blast	uauugcuugagaauacacguag	acgcguauucuuggggaacuagc	acgcguauucuuggggaacuagcacacaugauaaguuguuauugcuugagaauacacguag	KQ034132:1229958..1230019:+
KQ034063_5886	6.2e+1	0.93 ± 0.02	TRUE	123	103	0	20	yes	nlo-miR-932	blast	ucaauuccguagugcauugcagu	ugcaagcaaugcgggauuguggg	ucaauuccguagugcauugcaguguuacaagugaaauaguuccugcaagcaaugcgggauuguggg	KQ034063:687893..687959:+
KQ034203_20572	5.4e+1	0.93 ± 0.02	TRUE	104	99	0	5	yes	aga-miR-981	blast	uucguugucgacgaaaccugaau	cggguuucgugacgaugcaacc	cggguuucgugacgaugcaaccuguuaguuaguaaugguucguugucgacgaaaccugaau	KQ034203:397141..397202:-
KQ034214_21020	1.1e+1	0.93 ± 0.02	STAR	19	11	0	8	yes	dqu-miR-971-3p	blast	cacucuaagcucgaacaccaag	uugguguucuaccuuacagugag	cacucuaagcucgaacaccaagccccgagcgauugcuucguuugguguucuaccuuacagugag	KQ034214:315491..315555:+
KQ034320_25125	6.7	0.93 ± 0.02	STAR	14	11	0	3	yes	bmo-miR-1b-5p	blast	ugggaaguacagaaguacgga	ccauacuucuuuacauuccaua	ccauacuucuuuacauuccauaugauaaagugcacuaugggaaguacagaaguacgga	KQ034320:427196..427254:+
KQ034179_19039	2.4	0.94 ± 0.02	TRUE	1160494	1142886	0	17608	yes	tur-miR-12a-5p	blast	ugaguauuacaucagguacugau	aucgguaccugacuaauacuc	ugaguauuacaucagguacugauuuuguucaguuuauaauaucgguaccugacuaauacuc	KQ034179:81592..81653:-
ACPB03031442_924	2.4	0.94 ± 0.02	TRUE	2585	2576	0	9	yes	dya-miR-307	blast	ucacaaccuccuugagugagc	acucacucaaucugggugugaugug	acucacucaaucugggugugaugugcaaguuaauguccccaucacaaccuccuugagugagc	ACPB03031442:4457..4519:-
KQ034700_32361	2.4	0.94 ± 0.02	TRUE	3329	2416	0	913	yes	pca-miR-210-3p	blast	cuugugcgugugacagcggcu	agcuguuggacacugcccaagau	agcuguuggacacugcccaagauuaguguacuuacucuugugcgugugacagcggcu	KQ034700:104701..104758:+
KQ034085_9988	1.9	0.93 ± 0.02	TRUE	161	149	0	12	yes	pca-iab-4-5p	blast	acguauacugaauguauccuga	uauaccuucaguauacguaaca	acguauacugaauguauccugaguaaaucaaccauccgguauaccuucaguauacguaaca	KQ034085:2367503..2367564:+
KQ034058_4901	1.8	0.93 ± 0.02	STAR	2685427	2645557	0	39870	yes	aae-miR-8-5p	blast	uaauacugucagguaaugaug	caucuuaccgggcagcauuaga	caucuuaccgggcagcauuagaugggaauauuuauuuuucuaauacugucagguaaugaug	KQ034058:2476642..2476703:+
KQ034264_22989	1.8	0.93 ± 0.02	TRUE	29	27	0	2	yes	tca-miR-2788-3p	blast	caaugcccuuggaaauccca	ugggguuuucagaggcacuagc	ugggguuuucagaggcacuagcaucuuuuauuucuuauagccaaugcccuuggaaauccca	KQ034264:859014..859075:+
KQ034114_13220	1.7	0.93 ± 0.02	TRUE	1210	833	0	377	yes	sfr-miR-7-5p	blast	uggaagacuagugauuuuguuguu	caaugaaucucuagucuccgua	uggaagacuagugauuuuguuguuuugaauucugcaacaaugaaucucuagucuccgua	KQ034114:1615393..1615452:+
KQ034470_29358	1.7	0.93 ± 0.02	TRUE	10569	10568	0	1	yes	dan-miR-2c	blast	uaucacagccagcuuugaug	ucacaaaguggcuguuguau	ucacaaaguggcuguuguauguucuuuaaagauauguuaaucauaucacagccagcuuugaug	KQ034470:238664..238727:-
				13652243
novel miRNAs predicted by miRDeep2
provisional id	miRDeep2 score	estimated probability that the miRNA candidate is a true positive	total read count	mature read count	loop read count	star read count	significant randfold p-value	NCBI blastn	consensus mature sequence	consensus star sequence	consensus precursor sequence	precursor coordinate
KQ034386_27322	1.6e+5	0.93 ± 0.02	329507	326022	0	3485	yes	blast	aacccguagguccgaacuugug	caaggucgauccuaaggguacg	aacccguagguccgaacuuguguuaggcuggaccacaaggucgauccuaaggguacg	KQ034386:143488..143545:+
KQ034079_8679	3.9e+4	0.93 ± 0.02	77891	30440	22	47429	yes	blast	auaaagcuagauuaccgaaguca	ucuuuggugaucuaagcuguaug	ucuuuggugaucuaagcuguaugaccuuauuucaucgguauaucauaaagcuagauuaccgaaguca	KQ034079:2112328..2112395:+
KQ034316_25020	2.4e+4	0.93 ± 0.02	47195	47194	0	1	yes	blast	uggcaagaugucggcauagccg	gcugugccacauccagcca	uggcaagaugucggcauagccgugugagacauguuuccggcugugccacauccagcca	KQ034316:377459..377517:+
KQ034258_22706	2.3e+4	0.93 ± 0.02	45938	44047	0	1891	yes	blast	aaagcacuguaagucgguagug	ccuccgacuugcuguauucu	ccuccgacuugcuguauucuaaccacauuuaguuaaagcacuguaagucgguagug	KQ034258:615429..615485:-
KQ034258_22704	1.2e+4	0.93 ± 0.02	25359	25177	0	182	yes	blast	ugacuagauuuucacucauucg	agugaguggaaguuuagaaucgca	agugaguggaaguuuagaaucgcauauuuuaauuuugugacuagauuuucacucauucg	KQ034258:615201..615260:-
KQ034386_27331	1.2e+4	0.93 ± 0.02	25335	24538	0	797	yes	blast	ucccugagacccuaaucuguga	cagguuaggucucucaggugcg	ucccugagacccuaaucugugauguuaaauugaguucucacagguuaggucucucaggugcg	KQ034386:129667..129729:-
KQ034451_28881	1.0e+4	0.93 ± 0.02	19888	19289	0	599	yes	blast	augagcaaaguuucaggugugu	acgccuggaucauugcucagccu	acgccuggaucauugcucagccuguuuuuauuucuagaugagcaaaguuucaggugugu	KQ034451:330022..330081:+
KQ034425_28205	5.8e+3	0.93 ± 0.02	11563	11486	0	77	yes	blast	ugaauuacauaugaguuuggau	ucagacuuacguguacuuuugg	ugaauuacauaugaguuuggauguauagauugucuuauucagacuuacguguacuuuugg	KQ034425:467558..467618:-
KQ034065_6289	3.9e+3	0.93 ± 0.02	7675	7633	34	8	yes	blast	uaaaugcacaaucugguacgaca	ggugccaggagugcauuuaca	ggugccaggagugcauuuacauuguugcaucuucgauuuaagguguaaaugcacaaucugguacgaca	KQ034065:782668..782736:+
KQ034141_16240	2.9e+3	0.93 ± 0.02	5880	5823	0	57	yes	blast	ugcuggaucccugccucgaucu	gacgagacagagaugccaaug	ugcuggaucccugccucgaucuguuauuacacuucagacgagacagagaugccaaug	KQ034141:226279..226336:+
KQ034394_27567	2.9e+3	0.93 ± 0.02	5775	4032	0	1743	yes	blast	cauauaaauguggugaaugcaa	cauucaccacauuuauauggcu	cauauaaauguggugaaugcaauuaauagauuauugcauucaccacauuuauauggcu	KQ034394:41378..41436:-
KQ034595_31151	2.7e+3	0.93 ± 0.02	5389	4838	0	551	yes	blast	ugacuagaguuucacucaucga	gaugggugaaauccuagauggcacg	gaugggugaaauccuagauggcacguccguuuccaauucgugacuagaguuucacucaucga	KQ034595:68960..69022:+
KQ035192_36640	2.1e+3	0.93 ± 0.02	4139	3163	0	976	yes	blast	uagugaauguaauuauagcugu	aacuguaauuacauucacuaca	uagugaauguaauuauagcuguucugcaucaugcgauauccaacuguaauuacauucacuaca	KQ035192:27752..27815:+
KQ034161_17732	1.9e+3	0.93 ± 0.02	3754	3738	0	16	yes	blast	ccuugauguuguguccuggca	uucaggacacaacaucaaagca	uucaggacacaacaucaaagcauugcuuaaacaugcuugccuugauguuguguccuggca	KQ034161:112181..112241:-
KQ034340_25851	1.6e+3	0.93 ± 0.02	3319	3285	0	34	yes	blast	uaauaccugagaucuuuggcgu	cgccaaagaucucagguauu	cgccaaagaucucagguauuaauacuuauuagccaagauggaaacuuuucccaucgcguuaauaccugagaucuuuggcgu	KQ034340:412510..412591:+
KQ034418_28017	1.6e+3	0.93 ± 0.02	3178	2519	0	659	yes	blast	uguaccggaaguauggaaagca	cuucucauaguuccuguagcacu	cuucucauaguuccuguagcacugugaacaguuaguguaccggaaguauggaaagca	KQ034418:216689..216746:+
KQ034061_5662	1.0e+3	0.93 ± 0.02	2079	1570	0	509	yes	blast	uggugugucuucuguccuguuu	acgggacagaagacguaccaacu	uggugugucuucuguccuguuugaauucguaagcagacgggacagaagacguaccaacu	KQ034061:1049154..1049213:-
KQ034363_26680	8.6e+2	0.93 ± 0.02	1696	1693	0	3	yes	blast	ugagaaaucguacaucaacug	acuugaugaucgauuuauuaga	acuugaugaucgauuuauuagaauucacucucugagaaaucguacaucaacug	KQ034363:69054..69107:+
KQ034418_28025	7.4e+2	0.93 ± 0.02	1467	1436	0	31	yes	blast	uagcaaaauccagaaggcugag	uggccugcugaauuuugucuugcu	uggccugcugaauuuugucuugcuguuuacuaaaaauuaguagcaaaauccagaaggcugag	KQ034418:217538..217600:+
KQ034111_12806	4.7e+2	0.93 ± 0.02	937	918	0	19	yes	blast	uucauuaugagcgucggcgacu	acgccgacggucacaacgggc	acgccgacggucacaacgggcaguuuucaauuuguauuuguucauuaugagcgucggcgacu	KQ034111:942702..942764:-
KQ035132_36265	3.8e+2	0.93 ± 0.02	751	714	0	37	yes	blast	uaagaaaucguacaucaacug	acuugaugaccgauuuauuaga	acuugaugaccgauuuauuagaauucacacuuuaagaaaucguacaucaacug	KQ035132:48910..48963:+
KQ034097_11173	3.5e+2	0.93 ± 0.02	700	695	0	5	yes	blast	aaaggauucguuauggaaggug	accuuucaugagaguaguuucuccuag	accuuucaugagaguaguuucuccuagaauugagaaaggauucguuauggaaggug	KQ034097:211628..211684:+
KQ034759_33735	3.4e+2	0.93 ± 0.02	683	665	0	18	yes	blast	uagcaccauagcauucagcuu	acugaauguuguggcggugca	acugaauguuguggcggugcagauuuacuuucgcuuacuguagcaccauagcauucagcuu	KQ034759:19353..19414:+
KQ034418_28021	2.8e+2	0.93 ± 0.02	562	555	0	7	yes	blast	auagaagugugugugucugggc	uccuuacacauacauugcuaauug	uccuuacacauacauugcuaauuguauugaaaaucaauagaagugugugugucugggc	KQ034418:217041..217099:+
KQ034103_11927	2.7e+2	0.93 ± 0.02	537	505	0	32	yes	blast	ugauugguugugaugcgaacuacc	uagcucaggauccaaccaaaga	ugauugguugugaugcgaacuaccacaaugugguaugggguagcucaggauccaaccaaaga	KQ034103:1594752..1594814:-
KQ034077_8433	2.3e+2	0.93 ± 0.02	466	342	0	124	yes	blast	uaauaaaucagucaucaagugc	aguugauguacgauuucucaga	aguugauguacgauuucucagagugugaauucuaauaaaucagucaucaagugc	KQ034077:631873..631927:+
KQ034303_24619	2.3e+2	0.93 ± 0.02	464	356	0	108	yes	blast	uaauaaaucggacaucaagugc	aguugauguacgauuucuuug	aguugauguacgauuucuuugaguguggauucuaauaaaucggacaucaagugc	KQ034303:779091..779145:+
ACPB03043327_3015	1.9e+2	0.93 ± 0.02	393	303	0	90	yes	blast	aguucuugcauuuaugguaga	ccaaccauauuugcgugaaagu	aguucuugcauuuaugguagauuuaauuuuccaaccauauuugcgugaaagu	ACPB03043327:1136..1188:-
KQ034083_9854	1.8e+2	0.93 ± 0.02	365	364	0	1	yes	blast	ucggugggacuuucguccgagu	ccgggcgagagucacugccuacc	ccgggcgagagucacugccuaccgucauaauauccccggucggugggacuuucguccgagu	KQ034083:2077843..2077904:-
KQ034479_29494	1.7e+2	0.93 ± 0.02	333	328	0	5	yes	blast	auuuacgccccucucgccuaca	ugggacgaagaggcguaaaaac	auuuacgccccucucgccuacauguauguguuacaccuugugggacgaagaggcguaaaaac	KQ034479:393573..393635:+
KQ034418_28030	1.6e+2	0.93 ± 0.02	329	265	0	64	yes	blast	agcccauuaccucagcugcugca	caguggcuguuguuauuggca	agcccauuaccucagcugcugcaguuaauauauuuaagcaguggcuguuguuauuggca	KQ034418:218009..218068:+
KQ034094_10978	1.6e+2	0.93 ± 0.02	320	305	0	15	yes	blast	uagcggcaauagcaugaacuaga	uaguuucagugauuaccgcuagg	uagcggcaauagcaugaacuagaaagauguaauuacauuggaacuaguuucagugauuaccgcuagg	KQ034094:2379358..2379425:+
KQ034057_4550	1.4e+2	0.93 ± 0.02	303	241	0	62	yes	blast	augggauuuuucacucuuaauu	uuaggauuuugcggaucccaaca	augggauuuuucacucuuaauuuaaaguauuuaaauuaggauuuugcggaucccaaca	KQ034057:6695693..6695751:+
KQ034097_11308	1.2e+2	0.93 ± 0.02	250	248	1	1	yes	blast	uuagcgucaaauagagacuaua	cugucucuaguguugcuaguu	cugucucuaguguugcuaguuauuuugaacuggucaguaauuagcgucaaauagagacuaua	KQ034097:724990..725052:-
KQ034217_21103	1.2e+2	0.93 ± 0.02	234	126	0	108	yes	blast	agauaaaucggucaucaagugc	aguugauguacgauuucuuug	aguugauguacgauuucuuugagugugaauucagauaaaucggucaucaagugc	KQ034217:29477..29531:+
KQ034176_18762	1.1e+2	0.93 ± 0.02	222	148	0	74	yes	blast	ucgggaaggcaguugcggcggauu	uccguccaacuccuuuccgugu	ucgggaaggcaguugcggcggauuuauugcaaucauauccguccaacuccuuuccgugu	KQ034176:143907..143966:+
KQ034303_24637	1.1e+2	0.93 ± 0.02	216	211	0	5	yes	blast	aagaaaucguacaucaacugcu	acuugauguccgauuuauuaga	acuugauguccgauuuauuagaauccacacucaaagaaaucguacaucaacugcu	KQ034303:779088..779143:-
KQ034375_27034	1.0e+2	0.93 ± 0.02	197	196	0	1	yes	blast	uuauuguccugucacagcagu	cugcugcaacgggacauagcc	uuauuguccugucacagcaguauuguugagcuuaauccuacugcugcaacgggacauagcc	KQ034375:616882..616943:+
KQ034418_28015	9.1e+1	0.93 ± 0.02	179	170	0	9	yes	blast	uacguacagaauguguuuaguu	ccuaauacauucuguuaugauacu	ccuaauacauucuguuaugauacugguuaaaaguacguacagaauguguuuaguu	KQ034418:216368..216423:+
KQ034161_17751	8.7e+1	0.93 ± 0.02	169	105	0	64	yes	blast	cgcauguuuauugaaucucgga	agggauacaauaaacaugcgugc	cgcauguuuauugaaucucggacuuucaucaauccggucagggauacaauaaacaugcgugc	KQ034161:1495095..1495157:-
KQ034285_23910	8.6e+1	0.93 ± 0.02	171	155	0	16	yes	blast	acaauuauuuggaugauuuugu	aaaguuauccaaauuuuug	aaaguuauccaaauuuuuguaauuauuuuauaauuuuacaauuauuuggaugauuuugu	KQ034285:110864..110923:-
KQ034200_20372	8.3e+1	0.93 ± 0.02	161	160	0	1	yes	blast	uagcaccaugagaaaucaguac	acugguuucuuuugguggguag	acugguuucuuuugguggguaggcagauuaugguugacauccuagcaccaugagaaaucaguac	KQ034200:978172..978236:-
KQ034069_7335	6.0e+1	0.93 ± 0.02	121	58	0	63	yes	blast	ucuuuucuucguauuuguaaguu	uuaacaauuugaaggaaaguagu	ucuuuucuucguauuuguaaguucauuuuuuaucaagcaucuugggaaacuuaacaauuugaaggaaaguagu	KQ034069:2435292..2435365:-
KQ034573_30939	5.7e+1	0.93 ± 0.02	110	73	0	37	yes	blast	uaagaaaugguacaucaacug	acuugaugaccgauuuauuaga	acuugaugaccgauuuauuagaauucacacucuaagaaaugguacaucaacug	KQ034573:126653..126706:+
KQ036017_40160	5.5e+1	0.93 ± 0.02	106	105	0	1	yes	blast	uagcugcccuggacuccugccu	ucaggaguucaggcuagcuaacg	ucaggaguucaggcuagcuaacgugcuaguaacauuagcugcccuggacuccugccu	KQ036017:399..456:-
KQ034174_18576	5.5e+1	0.93 ± 0.02	106	88	0	18	yes	blast	aucuagcggcggaagcucgaacu	uuugaacaacugccgcuagaa	aucuagcggcggaagcucgaacuacacuuucuaauaguuugaacaacugccgcuagaa	KQ034174:373176..373234:+
KQ034159_17636	5.3e+1	0.93 ± 0.02	105	104	0	1	yes	blast	acaugaacuuuuaauauggauu	uccauauuuuaaguuaauguuu	acaugaacuuuuaauauggauuuuuuuuuuuuauuauuccauauuuuaaguuaauguuu	KQ034159:1170609..1170668:+
KQ034188_19689	5.0e+1	0.93 ± 0.02	101	80	0	21	yes	blast	caacacuguuuaucaccggaca	ucggccugauaaacaauguucu	ucggccugauaaacaauguucucucguuucagacaacacuguuuaucaccggaca	KQ034188:700160..700215:-
KQ034201_20380	4.9e+1	0.93 ± 0.02	97	91	0	6	yes	blast	ucuccgagauauuggacauuacug	gaauggccaucauuucggaaag	ucuccgagauauuggacauuacugugugcaauuuuuucaaacauuugucuaaaauucagaauggccaucauuucggaaag	KQ034201:186570..186650:+
KQ034778_33838	4.8e+1	0.93 ± 0.02	92	90	0	2	yes	blast	uuauuucgcaucguucagaauu	uucugaacgcugcgaauuaa	uucugaacgcugcgaauuaaaaauaaaguuauuuauuucgcaucguucagaauu	KQ034778:102969..103023:-
KQ034059_5257	4.2e+1	0.93 ± 0.02	79	76	0	3	yes	blast	auccguacuguaaauccuaaua	uuaggauuuacaguacggaua	auccguacuguaaauccuaauagaucauuaucuauaaugaucuauuaggauuuacaguacggaua	KQ034059:1355744..1355809:-
KQ034114_13265	4.0e+1	0.93 ± 0.02	79	74	0	5	yes	blast	uauugaacuuggcaguccagaa	cuagacuaucaaguucaauaa	uauugaacuuggcaguccagaaggagucaagucuagacuaucaaguucaauaa	KQ034114:926653..926706:-
KQ034171_18337	4.0e+1	0.93 ± 0.02	76	71	0	5	yes	blast	uagcggcaguagcuugaacu	uccagugauuaccgcuagguag	uagcggcaguagcuugaacuagaaauauguaauugcauaggaacuaguuccagugauuaccgcuagguag	KQ034171:91733..91803:-
KQ034146_16577	3.9e+1	0.93 ± 0.02	78	77	0	1	yes	blast	uuacgugaucggaaaggcuca	uaguuuuucugagucacguaaag	uaguuuuucugagucacguaaagcuguuaaaguuguucaauuuacgugaucggaaaggcuca	KQ034146:661453..661515:+
KQ034173_18571	3.8e+1	0.93 ± 0.02	73	50	0	23	yes	blast	auugcacacaagccuauucaca	ugugaguagucuugugugugau	auugcacacaagccuauucacaguucuuaaagacacugugaguagucuugugugugau	KQ034173:1234736..1234794:-
KQ034107_12402	3.7e+1	0.93 ± 0.02	69	63	0	6	yes	blast	ggaauaucgaggugcggucaua	uuugaccgcaccucgauauucc	ggaauaucgaggugcggucauaaauacaaaaacaaauuuugaccgcaccucgauauucc	KQ034107:269598..269657:-
KQ034147_16735	3.2e+1	0.93 ± 0.02	63	34	0	29	yes	blast	uuaguaaugacuucuuagaagc	caucugaggugucauaacuaag	uuaguaaugacuucuuagaagcgucauccucaaguaguaaugcaucugaggugucauaacuaag	KQ034147:1470017..1470081:-
KQ034106_12352	3.2e+1	0.93 ± 0.02	61	45	0	16	yes	blast	auaaagcuaggucagcgaaggag	ucuuuggugaucuaacuguauga	ucuuuggugaucuaacuguaugaaguuuacugaauucauaaagcuaggucagcgaaggag	KQ034106:2053239..2053299:-
KQ034057_4874	2.9e+1	0.93 ± 0.02	55	50	0	5	yes	blast	uguaguucuaaauauugucgcu	cggcaauacugugaacuaca	cggcaauacugugaacuacaucuugauuguaguucuaaauauugucgcu	KQ034057:8899417..8899466:-
KQ034209_20817	2.8e+1	0.93 ± 0.02	54	35	0	19	yes	blast	uuacagcucacuguccggugau	uguccggcaguguacugaaaga	uuacagcucacuguccggugauagugacguaaccaaagaauacuguccggcaguguacugaaaga	KQ034209:477377..477442:+
KQ034186_19509	2.7e+1	0.93 ± 0.02	51	45	0	6	yes	blast	ugugaugugcaugugggcuuucu	uggcccacaguuacaucacuggc	ugugaugugcaugugggcuuucuguauuguuugccuaguggcccacaguuacaucacuggc	KQ034186:375118..375179:-
KQ034072_7784	2.4e+1	0.93 ± 0.02	45	43	0	2	yes	blast	caguuggugcaccauucgcaag	ugugaauggauuaccaaucuaga	ugugaauggauuaccaaucuagauguuuaauucuuguccaguuggugcaccauucgcaag	KQ034072:819638..819698:-
KQ035177_36587	2.3e+1	0.93 ± 0.02	45	37	0	8	yes	blast	acuugaugaccgauuuauuaga	ugagaaaucguauaucaacug	acuugaugaccgauuuauuagaauucacacucugagaaaucguauaucaacug	KQ035177:22623..22676:+
KQ034058_4934	2.3e+1	0.93 ± 0.02	44	40	0	4	yes	blast	uguuagaaacguacuucagacu	uuugugguacguuuuagacugu	uguuagaaacguacuucagacuacacucuagcaucgguuugugguacguuuuagacugu	KQ034058:5311125..5311184:+
KQ034096_11122	2.2e+1	0.93 ± 0.02	41	32	0	9	yes	blast	aguuucagugaucgccgcuagg	uagcggcaauagcauaaacuag	uagcggcaauagcauaaacuaggaagauguaacuaguuucagugaucgccgcuagg	KQ034096:314440..314496:-
KQ034064_6118	2.0e+1	0.93 ± 0.02	39	35	0	4	yes	blast	aggaugaaagaauaaaugcuauu	uggcauuuauuuuuucauccua	aggaugaaagaauaaaugcuauuucagucgaguaaaauggcauuuauuuuuucauccua	KQ034064:886674..886733:+
KQ034264_22994	2.0e+1	0.93 ± 0.02	37	15	0	22	yes	blast	ucuagcggcgacagcuugaacu	ucaacugauugccgcuagaaug	ucuagcggcgacagcuugaacuaauguuuuaacguaguucaacugauugccgcuagaaug	KQ034264:896882..896942:+
KQ034127_15198	1.9e+1	0.93 ± 0.02	38	33	0	5	yes	blast	ugcauugauaaaacucagaga	acugaaguuuuguuaaugcauugau	acugaaguuuuguuaaugcauugauaauucauugauaaugcauugauaaaacucagaga	KQ034127:879702..879761:-
KQ034253_22603	1.7e+1	0.93 ± 0.02	37	35	0	2	yes	blast	aaaauggucggaguauguuaag	aaauguacuuggaucauacgucu	aaauguacuuggaucauacgucugaugaaguaaaaaaauggucggaguauguuaag	KQ034253:658433..658489:+
KQ034193_19876	1.5e+1	0.93 ± 0.02	29	14	0	15	yes	blast	uagcggcaguaccuugaacuag	uaguuucagugauuaccgcuagg	uagcggcaguaccuugaacuagggaaauguaauuacuuagaaacuaguuucagugauuaccgcuagg	KQ034193:845222..845289:+
KQ034079_8818	1.5e+1	0.93 ± 0.02	28	15	0	13	yes	blast	cagagucacucaguaccugacg	ccagguacugggugccuaccgag	ccagguacugggugccuaccgaguguuuacaacucagagucacucaguaccugacg	KQ034079:2112003..2112059:-
KQ034720_32606	1.5e+1	0.93 ± 0.02	28	24	0	4	yes	blast	uagcggcgaauagcuuaaacu	guucgagccauugccgcuaga	uagcggcgaauagcuuaaacuaauguuguauguaguucgagccauugccgcuaga	KQ034720:115792..115847:+
KQ034720_32607	1.5e+1	0.93 ± 0.02	28	24	0	4	yes	blast	aguucaacugauugccguuaga	uagcggcaaaagguuaaacu	uagcggcaaaagguuaaacuacuuuuagcguaguucaacugauugccguuaga	KQ034720:116106..116159:+
KQ034064_6155	1.4e+1	0.93 ± 0.02	28	23	0	5	yes	blast	cgaacugaccaaaacuuaagau	ugaaguuuuagucaguuuuga	ugaaguuuuagucaguuuugaaagaauaguucuucaugccgaacugaccaaaacuuaagau	KQ034064:2531896..2531957:+
KQ034557_30684	1.3e+1	0.93 ± 0.02	27	24	0	3	yes	blast	uuacugaagguacugucaacu	auugacguacccccagugaug	auugacguacccccagugaugugaauucaauccgcacaucauuacugaagguacugucaacu	KQ034557:299926..299988:-
KQ034072_7782	1.3e+1	0.93 ± 0.02	22	20	0	2	yes	blast	cuaguuggcuguaccaguagca	caacugguccagcaagcuaggc	caacugguccagcaagcuaggcagguuuucuuauuuuagccuaguuggcuguaccaguagca	KQ034072:817523..817585:-
KQ034106_12335	1.2e+1	0.93 ± 0.02	25	23	0	2	yes	blast	auucuaacggcaaucaguugaac	uaagcuauugccgcuagaaagc	auucuaacggcaaucaguugaacuacgcuaaaaaauuaguuuaagcuauugccgcuagaaagc	KQ034106:1783345..1783408:-
KQ034829_34001	1.1e+1	0.93 ± 0.02	20	17	0	3	yes	blast	cugguaguucuagcaaucgucgc	cggcgagugcuagaacuauugcug	cggcgagugcuagaacuauugcugaaagguuaguuccugguaguucuagcaaucgucgc	KQ034829:23128..23187:+
KQ034079_8820	1.0e+1	0.93 ± 0.02	18	16	0	2	yes	blast	auacagcugucuuaccaaagca	uuugguaaucuagcuuuaugg	uuugguaaucuagcuuuauggcaaggaaaacacccauacagcugucuuaccaaagca	KQ034079:2112175..2112232:-
KQ034193_19889	1.0e+1	0.93 ± 0.02	21	13	0	8	yes	blast	gagggucgaagauuggugaauagc	uuguucccuuugucggccaaau	gagggucgaagauuggugaauagcaguuuuacaacauaguuguucccuuugucggccaaau	KQ034193:539949..540010:-
KQ034328_25413	9.8	0.93 ± 0.02	18	17	0	1	yes	blast	aaaguagugaaaccgaaggugac	caccucaguauuacuacuugg	aaaguagugaaaccgaaggugacuugauguuuuaaguaccucaccucaguauuacuacuugg	KQ034328:277840..277902:-
KQ034176_18768	9.2	0.93 ± 0.02	17	10	0	7	yes	blast	ucgcugcuguaugaagaaguucu	aaccuucagcauacccagcguga	ucgcugcuguaugaagaaguucuggauuguacagaaccuucagcauacccagcguga	KQ034176:689881..689938:+
KQ034078_8621	9.1	0.93 ± 0.02	15	14	0	1	yes	blast	cccacacuucugaugagcagaa	cugcucauugcgagugugcagc	cccacacuucugaugagcagaaucaccugcucauugcgagugugcagc	KQ034078:1965707..1965755:-
KQ034178_18973	9.0	0.93 ± 0.02	15	14	0	1	yes	blast	uauggucugagaacuggcggug	cacgccgguacuuagccaucg	uauggucugagaacuggcggugcugcaucauuuccuggcacgccgguacuuagccaucg	KQ034178:1278557..1278616:-
KQ034177_18843	8.7	0.93 ± 0.02	17	14	0	3	yes	blast	aacaucucugauagucuauagu	uuuggacucucagggauuuuauguu	uuuggacucucagggauuuuauguucagggaugcacuugguauaucgaaacaucucugauagucuauagu	KQ034177:869408..869478:+
KQ034338_25799	8.5	0.93 ± 0.02	21	12	0	9	yes	blast	uacugaugugcaauuucuuggu	ugaggaauuacacaccuuggacu	uacugaugugcaauuucuugguaaaaucggauaacgcugaggaauuacacaccuuggacu	KQ034338:559857..559917:-
KQ034108_12524	7.8	0.93 ± 0.02	13	11	0	2	yes	blast	uauguguauacuugagaacagc	cauucucauguuuacacuaggc	cauucucauguuuacacuaggcguguuuacauuaguaugcuauguguauacuugagaacagc	KQ034108:1390292..1390354:-
KQ035131_36262	7.7	0.93 ± 0.02	37	35	0	2	yes	blast	accgagauauagagcuuugaaau	uuuuaaacuuccauaucucauu	accgagauauagagcuuugaaauuucaaacauuaugaagcauacauugaaagaaucgaaauuuuaaacuuccauaucucauu	KQ035131:35491..35573:+
KQ034126_15100	6.7	0.93 ± 0.02	17	13	0	4	yes	blast	uaaucucucucugauugucaaga	uugauaaucacugugaccucac	uugauaaucacugugaccucacugccaguauguuuaacaguaaucucucucugauugucaaga	KQ034126:645825..645888:-
KQ034079_8798	5.9	0.93 ± 0.02	19	15	0	4	yes	blast	auugcggcagaauugaaaaaac	auuuucaauuauguuucuauccu	auuuucaauuauguuucuauccuaucauaaaaggauugcggcagaauugaaaaaac	KQ034079:1065761..1065817:-
KQ034056_3743	4.0	0.93 ± 0.02	15	14	0	1	yes	blast	uucgauuucuugacuguuaagu	uuaauugucucgaaauagaacu	uuaauugucucgaaauagaacuugauaucuauguuuucgauuucuugacuguuaagu	KQ034056:3974987..3975044:+
KQ034057_4553	2.7	0.94 ± 0.02	263	176	0	87	yes	blast	auccaaguguuguaugaucuucu	aucauacaacacuuggauuugu	aucauacaacacuuggauuuguaaguacaaauccaaguguuguaugaucuucu	KQ034057:6786667..6786720:+
KQ034279_23521	2.4	0.94 ± 0.02	8886	7642	0	1244	yes	blast	ggccuccggacaguguucucuc	caacacuguccaucaccggaca	ggccuccggacaguguucucucguugcagacaacacuguccaucaccggaca	KQ034279:557507..557559:+
KQ034148_16766	2.3	0.94 ± 0.02	19	18	0	1	yes	blast	augcgcagugcaguuacug	caguaaguguacugcgcaugcg	augcgcagugcaguuacugugcaguaaguguacugcgcaugcg	KQ034148:51362..51405:+
KQ034114_13206	2.3	0.94 ± 0.02	27871	27519	0	352	yes	blast	uuuuuuuuucugccuuucagg	cccgaaagguagaagaaaagaa	uuuuuuuuucugccuuucaggggagugacucucaaacgauccccgaaagguagaagaaaagaa	KQ034114:1239972..1240035:+
KQ034092_10810	2.3	0.94 ± 0.02	37	36	0	1	yes	blast	uuuauguaacucaaccaacccg	ucgguugaauuacauaaaacu	ucgguugaauuacauaaaacuguaaaaacuguguuuuauguaacucaaccaacccg	KQ034092:375251..375307:-
KQ034063_5884	2.2	0.94 ± 0.02	90	50	0	40	yes	blast	uauguccaaacucccguuuguua	acaacagggguuuggacauaa	uauguccaaacucccguuuguuaacauuguuacaacaacagggguuuggacauaa	KQ034063:488967..489022:+
KQ034291_24115	2.2	0.94 ± 0.02	68	64	0	4	yes	blast	aaacaugacugaaauuggcauu	aaugccaauuucagucauguagucaug	aaugccaauuucagucauguagucaugaaaaaaaacaugacugaaauuggcauu	KQ034291:775937..775991:+
ACPB03027458_240	2.2	0.94 ± 0.02	13	12	0	1	yes	blast	uuaguuauggcucuuuggagg	caucuaaggugucauaacuaagu	uuaguuauggcucuuuggaggcgucauccucaaggagacagaugcaucuaaggugucauaacuaagu	ACPB03027458:18579..18646:+
KQ034720_32615	2.1	0.94 ± 0.02	15	14	0	1	yes	blast	uucuagcggcaauggcucgaacu	uaagcuauucgccgcuagaua	uucuagcggcaauggcucgaacuacauacaacauuaguuuaagcuauucgccgcuagaua	KQ034720:115788..115848:-
KQ034560_30710	2.1	0.94 ± 0.02	137	102	0	35	yes	blast	acaauacuguccaucaccgga	uacggccucuggacaguguucuc	uacggccucuggacaguguucucuugguacagacaauacuguccaucaccgga	KQ034560:92855..92908:+
KQ034322_25199	2.0	0.94 ± 0.02	35	34	0	1	yes	blast	ucuagcgacgacugcuuaaacu	gcagcaaucgccgcuagguagc	ucuagcgacgacugcuuaaacuguuacauucagaacuaguugcagcaaucgccgcuagguagc	KQ034322:585156..585219:-
KQ034094_10959	2.0	0.94 ± 0.02	959	956	0	3	yes	blast	uagcggcaguagcuuaaacu	aguuucagcgauuaccgcuagg	uagcggcaguagcuuaaacuaagauguaauaacagcaacuaguuucagcgauuaccgcuagg	KQ034094:1818197..1818259:+
KQ034276_23401	2.0	0.94 ± 0.02	86	80	0	6	yes	blast	guuguuuuauauguugacuguca	auucaacauauuaaaacugucc	auucaacauauuaaaacuguccgauagggcuguuguauaaggguuguuuuauauguugacuguca	KQ034276:694101..694166:+
KQ034418_28056	1.7	0.93 ± 0.02	22	21	0	1	yes	blast	uagcaaaauccugauggcuguca	agccaucggcaauuugaacuacu	agccaucggcaauuugaacuacuguuucuuguacuaguagcaaaauccugauggcuguca	KQ034418:228830..228890:-
KQ034106_12348	1.7	0.93 ± 0.02	71554	53050	0	18504	yes	blast	uaucacagcaauauuuccug	aaggaacuauuggugugcauaua	aaggaacuauuggugugcauauaguacagguauuccuuuauaucacagcaauauuuccug	KQ034106:2052524..2052584:-
KQ034108_12497	1.5	0.93 ± 0.02	30	23	0	7	yes	blast	acguacuguagacagcucuagu	aggaucugucuaccuuacgagga	acguacuguagacagcucuagucuggcauauguuagcagaggaucugucuaccuuacgagga	KQ034108:566073..566135:-
KQ034105_12158	1.5	0.93 ± 0.02	121	115	0	6	yes	blast	auuguuuuguaagaggaacugcu	aguuuccuuacacgccaauuu	aguuuccuuacacgccaauuuuguauuucucuuucccaaaauuguuuuguaagaggaacugcu	KQ034105:1122864..1122927:-
KQ034293_24266	1.4	0.93 ± 0.02	131	119	0	12	yes	blast	acagugaacuguaagaagcucc	uuuuucaggauucugccggccu	uuuuucaggauucugccggccuccagacaguguccucucguuacaaaaaacugucuuaacacuauacagugaacuguaagaagcucc	KQ034293:238682..238769:+
KQ034174_18594	1.3	0.93 ± 0.02	26	18	0	8	yes	blast	uuugaacaacugccgcuagaa	aucuagcggugaaagcucgaacu	aucuagcggugaaagcucgaacuacguuuuuguaauaguuugaacaacugccgcuagaa	KQ034174:378666..378725:-
KQ034106_12346	1.2	0.93 ± 0.02	94445	83200	0	11245	yes	blast	uaucacaguaauaguccug	aaggaacuauuagugugcauaua	aaggaacuauuagugugcauauaucuauuuuuuaauauuauaucacaguaauaguccug	KQ034106:2052166..2052225:-
KQ034342_26191	1.2	0.93 ± 0.02	14	13	0	1	yes	blast	gauguugaucuuuaggagaga	ucucuacuggaaaucgacgaug	gauguugaucuuuaggagagaaacuacccagaauucucuacuggaaaucgacgaug	KQ034342:726500..726556:-

## Sheet: Hemolymph_miRDeep
Hemolymph mature miRNAs detected by miRDeep2
tag id	miRDeep2 score	estimated probability that the miRNA is a true positive	predicted mature seq. in accordance with miRBase mature seq.	total read count	mature read count	loop read count	star read count	significant randfold p-value	mature miRBase miRNA	NCBI blastn	consensus mature sequence	consensus star sequence	consensus precursor sequence	precursor coordinate
KQ034057_5051	2.2e+6	0.37 ± 0.07	TRUE	4379497	4375638	0	3859	yes	bmo-miR-184-3p	blast	uggacggagaacugauaagggc	ccuuaucauucucuuguccagu	ccuuaucauucucuuguccaguguuuuguuuuugaggccaacuggacggagaacugauaagggc	KQ034057:4928857..4928921:+
KQ034575_32871	6.2e+5	0.37 ± 0.07	STAR	1228718	1228652	0	66	yes	dwi-miR-276b-5p	blast	uaggaacuucauaccgugcucu	agcgagguauagaguuccuacg	agcgagguauagaguuccuacguuguuuuauuaauuuccgguaggaacuucauaccgugcucu	KQ034575:7701..7764:+
KQ034659_34052	8.6e+4	0.37 ± 0.07	TRUE	168715	165732	0	2983	yes	tcf-miR-10-5p	blast	uacccuguagauccgaauuugu	caaauucgguucuagagagguu	uacccuguagauccgaauuuguuugauacagugcgacaaauucgguucuagagagguu	KQ034659:188293..188351:+
KQ034079_9320	7.6e+4	0.37 ± 0.07	TRUE	150148	149886	0	262	yes	dqu-miR-306-5p	blast	ucagguacugagugacucugagu	cgguaggcacccaguaccuggcg	ucagguacugagugacucugaguuguaaacacucgguaggcacccaguaccuggcg	KQ034079:2112005..2112061:+
KQ034201_22055	6.6e+4	0.37 ± 0.07	TRUE	131388	131123	0	265	yes	tca-miR-9a-5p	blast	ucuuugguuaucuagcuguaug	uaaagcuagguuaccgaaguua	ucuuugguuaucuagcuguaugaguagcuaaaguaguuaauaguucauaaagcuagguuaccgaaguua	KQ034201:1024940..1025009:-
KQ034470_31162	5.4e+4	0.37 ± 0.07	TRUE	106320	106067	0	253	yes	tcf-miR-2a-3p	blast	ucacagccagcuuugaugagc	ggcaucaaagcugguuugu	ggcaucaaagcugguuugucauagaguuaaacgugcauuuuuuuuuaaaaaaaagaaaaugccauuccuaucacagccagcuuugaugagc	KQ034470:242064..242155:-
KQ034074_8699	5.3e+4	0.37 ± 0.07	STAR	104896	96021	0	8875	yes	pca-miR-305-5p	blast	aggcaucuguuggaguacagcuc	auuguacuucaucaggugcuu	auuguacuucaucaggugcuuuggucgguacagguugccaggcaucuguuggaguacagcuc	KQ034074:673635..673697:+
KQ034470_31154	5.3e+4	0.37 ± 0.07	TRUE	104219	103258	0	961	yes	pte-miR-2g-3p	blast	ucacagccagcuuugaugagc	uucgucaaaguggcugugacugug	uucgucaaaguggcugugacuguguagucuugagucauaucacagccagcuuugaugagc	KQ034470:238386..238446:-
KQ034470_31164	4.7e+4	0.37 ± 0.07	STAR	93658	87199	0	6459	yes	cbr-miR-71	blast	ucucacuaccuugucuuucaug	ugaaagacauggguagugagaug	ugaaagacauggguagugagauggguaaguaggaucuacaucucacuaccuugucuuucaug	KQ034470:242393..242455:-
KQ034079_9318	4.6e+4	0.37 ± 0.07	NA	90636	90308	0	328	yes	pxy-miR-9b-5p	blast	ucuuugguauccuagcuguagg	uaaagcuauuauaccaaacuca	ucuuugguauccuagcuguagguuauuuuauauccuaaagcuauuauaccaaacuca	KQ034079:2106701..2106758:+
KQ034069_8059	4.1e+4	0.37 ± 0.07	TRUE	81778	80409	0	1369	yes	aae-miR-281-5p	blast	aagagagcuauccgucgacagu	cugucauggaguugcucucuu	aagagagcuauccgucgacaguacagaacaguuccacugucauggaguugcucucuu	KQ034069:2433858..2433915:-
KQ034069_8024	3.3e+4	0.37 ± 0.07	TRUE	65678	65488	0	190	yes	bmo-miR-279a	blast	ugacuagauccacacucaucca	gauggguguguguuugguccaug	gauggguguguguuugguccaugucuuauuuuuagcuacccaugacuagauccacacucaucca	KQ034069:701935..701999:-
KQ034074_8697	3.1e+4	0.37 ± 0.07	TRUE	62553	58960	0	3593	yes	cqu-miR-275	blast	ucagguaccugaaguagcgcgc	ggcgcuacucaggcacugaugacugggc	ggcgcuacucaggcacugaugacugggcauuuaauagucagguaccugaaguagcgcgc	KQ034074:673330..673389:+
KQ034386_29206	2.2e+4	0.37 ± 0.07	TRUE	43569	43285	9	275	yes	tca-let-7-5p	blast	ugagguaguagguuguauagu	cuguacagccugcuaacuuucc	ugagguaguagguuguauaguaaagcacuacaccuauucucggagacuguacagccugcuaacuuucc	KQ034386:145652..145720:+
KQ034179_20635	1.4e+4	0.37 ± 0.07	TRUE	27467	27218	0	249	yes	nvi-miR-283	blast	aaauaucagcugguaauucuga	cagguugcuugcugguaugugg	aaauaucagcugguaauucugaggaugcauguuaauucacucagguugcuugcugguaugugg	KQ034179:85442..85505:-
KQ034328_27087	1.2e+4	0.37 ± 0.07	TRUE	23621	23562	0	59	yes	tca-miR-252a-5p	blast	cuaaguacuagugccgcaggag	ccugcuguucgagugcuuaac	cuaaguacuagugccgcaggaguuuuacuuuuuuaagucccccugcuguucgagugcuuaac	KQ034328:270656..270718:-
KQ034355_28496	9.2e+3	0.37 ± 0.07	TRUE	18114	18054	0	60	yes	api-miR-263a	blast	aauggcacugaaagaauucacggg	cgugauucucuagugccauacu	aauggcacugaaagaauucacggguuuuuuuuuauugaguuuaccgugauucucuagugccauacu	KQ034355:607070..607136:+
KQ034183_20833	6.9e+3	0.37 ± 0.07	STAR	13723	13721	0	2	yes	aga-miR-2796-5p	blast	guaggccggcggaaacuacuug	agggguuucuuucggccuccagcc	agggguuucuuucggccuccagccgcuuuggauaguuguaggccggcggaaacuacuug	KQ034183:1201329..1201388:+
KQ034320_26810	4.8e+3	0.37 ± 0.07	TRUE	9519	9506	0	13	yes	ame-miR-1-3p	blast	uggaauguaaagaaguauggag	ccguacuucuguacuucccaua	ccguacuucuguacuucccauagugcacuuuaucauauggaauguaaagaaguauggag	KQ034320:427194..427253:-
KQ034451_30727	3.8e+3	0.37 ± 0.07	TRUE	7625	7372	6	247	yes	cbr-miR-87	blast	gugagcaaaguuucaggugugu	cgccugauccuugcuccaccu	cgccugauccuugcuccaccucaguauuagacagaguaaggugagcaaaguuucaggugugu	KQ034451:330187..330249:+
KQ034079_9322	3.6e+3	0.37 ± 0.07	STAR	7177	4373	0	2804	yes	dqu-miR-79-3p	blast	cuuugguaagacagcuguaugg	auaaagcuagauuaccaaagca	cuuugguaagacagcuguauggguguuuuccuugccauaaagcuagauuaccaaagca	KQ034079:2112177..2112235:+
KQ034065_7018	3.4e+3	0.37 ± 0.07	TRUE	6726	6060	0	666	yes	tca-miR-34-5p	blast	uggcagugugguuagcugguug	cgccacuaucuucacugccacu	uggcagugugguuagcugguuguguaaaauuuggcgucacgccacuaucuucacugccacu	KQ034065:810126..810187:+
KQ034470_31160	3.1e+3	0.37 ± 0.07	TRUE	6248	5462	0	786	yes	tca-miR-13a-3p	blast	uaucacagccacuuugaugagc	augucaaagugguugugacaug	augucaaagugguugugacaugcguuuuauuuuuaucgacauaucacagccacuuugaugagc	KQ034470:241888..241951:-
KQ034479_31308	3.0e+3	0.37 ± 0.07	TRUE	5925	1993	0	3932	yes	ngi-miR-927	blast	uuuagaauuccuacgcuuuacc	caaagcgucugaauucugaaau	uuuagaauuccuacgcuuuacccuguaaaaucuggcaaagcgucugaauucugaaau	KQ034479:395862..395919:+
KQ034057_5084	1.3e+3	0.37 ± 0.07	TRUE	2638	2523	0	115	yes	tca-miR-190-5p	blast	agauauguuugauauucuugguug	accaaggaucaaacauauuaug	agauauguuugauauucuugguuguuguuauucgaccaaggaucaaacauauuaug	KQ034057:7698754..7698810:+
KQ034203_22172	1.2e+3	0.37 ± 0.07	TRUE	2499	2426	0	73	yes	aga-miR-981	blast	uucguugucgacgaaaccugaau	cggguuucgugacgaugcaacc	cggguuucgugacgaugcaaccuguuaguuaguaaugguucguugucgacgaaaccugaau	KQ034203:397141..397202:-
KQ034320_26808	1.1e+3	0.37 ± 0.07	TRUE	2240	2218	0	22	yes	ngi-miR-133	blast	uugguccccuucaaccagcugu	agcugguugaauaaggguc	agcugguugaauaagggucaaauaauguguaaaauuugguccccuucaaccagcugu	KQ034320:148867..148924:-
KQ034132_16531	9.3e+2	0.37 ± 0.07	TRUE	1833	1827	0	6	yes	dsi-miR-315	blast	uuuugauuguugcucagaaagccu	cuuucuagcaauaaucacgacc	uuuugauuguugcucagaaagccuuaauuauuuuuuggcuuucuagcaauaaucacgacc	KQ034132:746837..746897:-
KQ034085_10867	5.4e+2	0.37 ± 0.07	STAR	1057	1034	0	23	yes	bmo-miR-993a-5p	blast	gaagcucgucucuacagguaucu	uacccuguagauccgggcuuu	uacccuguagauccgggcuuuuguggaucgauaagagucagaagcucgucucuacagguaucu	KQ034085:19608..19671:+
KQ034153_18209	4.5e+2	0.37 ± 0.07	STAR	897	720	0	177	yes	str-miR-124-3p	blast	cguguucacuguuggccuucaug	uaaggcacgcggugaaugcc	cguguucacuguuggccuucaugucuuuguucauaaggcacgcggugaaugcc	KQ034153:590502..590555:-
KQ034472_31195	3.4e+2	0.37 ± 0.07	TRUE	678	672	0	6	yes	tca-miR-2765-5p	blast	ugguaacuccaccaccguuggc	caacgguguugaaguuccc	ugguaacuccaccaccguuggcauuguaucaagucaacgguguugaaguuccc	KQ034472:86736..86789:-
KQ034214_22602	2.4e+2	0.37 ± 0.07	TRUE	485	158	0	327	yes	dqu-miR-971-3p	blast	uugguguucuaccuuacagugag	cacucuaagcucgaacaccaagc	cacucuaagcucgaacaccaagccccgagcgauugcuucguuugguguucuaccuuacagugag	KQ034214:315491..315555:+
KQ034076_9034	2.1e+2	0.37 ± 0.07	TRUE	425	286	0	139	yes	dqu-miR-965-3p	blast	uaagcguauagcuuuuccccu	cggggaagguuauggcgcuugug	cggggaagguuauggcgcuuguguuugauucguucauaagcguauagcuuuuccccu	KQ034076:2373422..2373479:-
KQ035769_43372	1.7e+2	0.37 ± 0.07	TRUE	333	320	0	13	yes	api-miR-929	blast	aaauugacucuaguagggagu	cucccuaauggagucagauuga	aaauugacucuaguagggagucuuaaucuuuaacgacucccuaauggagucagauuga	KQ035769:24986..25044:+
KQ034132_16495	1.8e+1	0.37 ± 0.07	TRUE	35	34	0	1	yes	bma-miR-234	blast	uauugcuugagaauacacguagc	acgcguauucuuggggaacu	acgcguauucuuggggaacuagcacacaugauaaguuguuauugcuugagaauacacguagc	KQ034132:1229958..1230020:+
ACPB03031442_1212	2.4	0.48 ± 0.06	TRUE	5967	5965	0	2	yes	dpu-miR-307	blast	ucacaaccuccuugagugagcg	cacucaaucugggugugaugug	cacucaaucugggugugaugugcaaguuaauguccccaucacaaccuccuugagugagcg	ACPB03031442:4456..4516:-
KQ034203_22182	2.4	0.48 ± 0.06	TRUE	13430	13420	0	10	yes	aae-miR-92a-3p	blast	uauugcacuugucccggccu	aggacgggaugggucgccauauu	aggacgggaugggucgccauauuuuguaagcaaauuuaauauugcacuugucccggccu	KQ034203:901908..901967:-
KQ034179_20631	2.4	0.48 ± 0.06	TRUE	9491	7551	0	1940	yes	tur-miR-12a-5p	blast	ugaguauuacaucagguacugau	aucgguaccugacuaauacuc	ugaguauuacaucagguacugauuuuguucaguuuauaauaucgguaccugacuaauacuc	KQ034179:81592..81653:-
KQ034700_34427	2.4	0.48 ± 0.06	TRUE	666	636	0	30	yes	pca-miR-210-3p	blast	cuugugcgugugacagcggcu	agcuguuggacacugcccaag	agcuguuggacacugcccaagauuaguguacuuacucuugugcgugugacagcggcu	KQ034700:104701..104758:+
KQ034470_31158	2.0	0.48 ± 0.06	TRUE	4280	3448	0	832	yes	nvi-miR-13b	blast	uaucacagccauuuuugacgag	cccgucaaauuggcuguga	cccgucaaauuggcugugaaauguaauuuuuauuuuaaucauaucacagccauuuuugacgag	KQ034470:239469..239532:-
KQ034264_24821	1.8	0.60 ± 0.04	TRUE	1006	988	0	18	yes	tca-miR-2788-3p	blast	caaugcccuuggaaauccca	ugggguuuucagaggcacuagca	ugggguuuucagaggcacuagcaucuuuuauuucuuauagccaaugcccuuggaaauccca	KQ034264:859014..859075:+
KQ034058_5237	1.8	0.60 ± 0.04	STAR	788448	743622	0	44826	yes	dvi-miR-8-5p	blast	uaauacugucagguaaugaug	caucuuaccgggcagcauuaga	caucuuaccgggcagcauuagaugggaauauuuauuuuucuaauacugucagguaaugaug	KQ034058:2476642..2476703:+
KQ034470_31156	1.7	0.60 ± 0.04	TRUE	3627	3623	0	4	yes	dya-miR-2c	blast	uaucacagccagcuuugaug	ucacaaaguggcuguuguau	ucacaaaguggcuguuguauguucuuuaaagauauguuaaucauaucacagccagcuuugaug	KQ034470:238664..238727:-
KQ034114_13886	1.7	0.60 ± 0.04	TRUE	239	75	0	164	yes	sfr-miR-7-5p	blast	uggaagacuagugauuuuguuguu	caaugaaucucuagucuccgu	uggaagacuagugauuuuguuguuuugaauucugcaacaaugaaucucuagucuccgu	KQ034114:1615393..1615451:+
KQ034261_24681	1.0	0.60 ± 0.04	TRUE	933523	922234	0	11289	yes	pca-bantam-3p	blast	ugagaucauugugaaagcug	uggcuuucacucugaucugacaga	uggcuuucacucugaucugacagaguuuuuuuucuuuucugagaucauugugaaagcug	KQ034261:589843..589902:+
novel miRNAs predicted by miRDeep2
provisional id	miRDeep2 score	estimated probability that the miRNA candidate is a true positive	total read count	mature read count	loop read count	star read count	significant randfold p-value	NCBI blastn	consensus mature sequence	consensus star sequence	consensus precursor sequence	precursor coordinate
KQ034386_29202	1.8e+5	0.37 ± 0.07	362710	361569	0	1141	yes	blast	aacccguagguccgaacuugu	caaggucgauccuaagggu	aacccguagguccgaacuuguguuaggcuggaccacaaggucgauccuaagggu	KQ034386:143488..143542:+
ACPB03034987_1518	3.6e+4	0.37 ± 0.07	72518	72517	0	1	yes	blast	uacgauauaucugagagaacc	uucucacuuucagacugu	uacgauauaucugagagaaccaaucguucucacuuucagacugu	ACPB03034987:764..808:+
KQ034258_24604	1.5e+4	0.37 ± 0.07	30462	28575	0	1887	yes	blast	aaagcacuguaagucgguagug	ccuccgacuugcuguauucu	ccuccgacuugcuguauucuaaccacauuuaguuaaagcacuguaagucgguagug	KQ034258:615429..615485:-
KQ034451_30725	7.0e+3	0.37 ± 0.07	13851	13205	0	646	yes	blast	augagcaaaguuucaggugugu	acgccuggaucauugcucagccu	acgccuggaucauugcucagccuguuuuuauuucuagaugagcaaaguuucaggugugu	KQ034451:330022..330081:+
KQ034386_29211	3.8e+3	0.37 ± 0.07	7528	6633	0	895	yes	blast	ucccugagacccuaaucuguga	cagguuaggucucucaggugcg	ucccugagacccuaaucugugauguuaaauugaguucucacagguuaggucucucaggugcg	KQ034386:129667..129729:-
KQ034872_37397	3.5e+3	0.37 ± 0.07	6958	6903	47	8	yes	blast	cauccggacuuuggacagauc	ucugcucaaaguccagaugcac	cauccggacuuuggacagaucaaguauggacauuccaacauaaaucgguuuguucauagugaucugcucaaaguccagaugcac	KQ034872:72849..72933:-
KQ034162_18860	2.8e+3	0.37 ± 0.07	5624	5602	6	16	yes	blast	uacacgacgaagggaacc	ucccaucguuguuacaugc	uacacgacgaagggaacccucauuugguuuugaauuuuuguaaaagauauuuuugguugggucccaucguuguuacaugc	KQ034162:1202946..1203026:+
KQ034141_17338	2.4e+3	0.37 ± 0.07	4830	4818	0	12	yes	blast	ugcuggaucccugccucgaucug	gacgagacagagaugccaaugcaa	ugcuggaucccugccucgaucuguuauuacacuucagacgagacagagaugccaaugcaa	KQ034141:226279..226339:+
KQ034111_13556	2.4e+3	0.37 ± 0.07	4824	4699	0	125	yes	blast	uucauuaugagcgucggcgacu	acgccgacggucacaacgggc	acgccgacggucacaacgggcaguuuucaauuuguauuuguucauuaugagcgucggcgacu	KQ034111:942702..942764:-
KQ034065_7013	1.9e+3	0.37 ± 0.07	3816	3812	0	4	yes	blast	uaaaugcacaaucugguacgac	ggugccaggagugcauuuaca	ggugccaggagugcauuuacauuguugcaucuucgauuuaagguguaaaugcacaaucugguacgac	KQ034065:782668..782735:+
KQ034161_18675	1.6e+3	0.37 ± 0.07	3269	2428	0	841	yes	blast	cgcauguuuauugaaucucgga	agggauacaauaaacaugcgug	cgcauguuuauugaaucucggacuuucaucaauccggucagggauacaauaaacaugcgug	KQ034161:1495096..1495157:-
KQ034083_10784	1.6e+3	0.37 ± 0.07	3265	3250	0	15	yes	blast	ucggugggacuuucguccgagu	ccgggcgagagucacugccuacc	ccgggcgagagucacugccuaccgucauaauauccccggucggugggacuuucguccgagu	KQ034083:2077843..2077904:-
KQ034595_33111	9.3e+2	0.37 ± 0.07	1840	1771	0	69	yes	blast	ugacuagaguuucacucaucga	gaugggugaaauccuagauggcacg	gaugggugaaauccuagauggcacguccguuuccaauucgugacuagaguuucacucaucga	KQ034595:68960..69022:+
KQ034179_20633	6.7e+2	0.37 ± 0.07	1318	1315	0	3	yes	blast	uaaucucaugugguaacuguga	ucagauuacuaugugagaauaca	uaaucucaugugguaacugugagugauuuauaaucucagauuacuaugugagaauaca	KQ034179:82833..82891:-
KQ034479_31306	6.6e+2	0.37 ± 0.07	1297	1269	0	28	yes	blast	auuuacgccccucucgccuaca	ugggacgaagaggcguaaaaac	auuuacgccccucucgccuacauguauguguuacaccuugugggacgaagaggcguaaaaac	KQ034479:393573..393635:+
KQ034425_30169	5.7e+2	0.37 ± 0.07	1120	1108	0	12	yes	blast	ugaauuacauaugaguuuggau	ucagacuuacguguacuuuuggg	ugaauuacauaugaguuuggauguauagauugucuuauucagacuuacguguacuuuuggg	KQ034425:467557..467618:-
KQ034472_31197	5.4e+2	0.37 ± 0.07	1066	1062	0	4	yes	blast	ugguaacuucauaccaccguuggc	caagggguuuggaguuac	ugguaacuucauaccaccguuggcuuuuaguauuaucuccaagggguuuggaguuac	KQ034472:87337..87394:-
KQ034258_24602	5.2e+2	0.37 ± 0.07	1036	970	0	66	yes	blast	ugacuagauuuucacucauucg	agugaguggaaguuuagaauc	agugaguggaaguuuagaaucgcauauuuuaauuuugugacuagauuuucacucauucg	KQ034258:615201..615260:-
KQ034176_20398	4.2e+2	0.37 ± 0.07	826	551	0	275	yes	blast	ucgggaaggcaguugcggcggau	uccguccaacuccuuuccgugu	ucgggaaggcaguugcggcggauuuauugcaaucauauccguccaacuccuuuccgugu	KQ034176:143907..143966:+
KQ034113_13841	4.0e+2	0.37 ± 0.07	784	781	0	3	yes	blast	ugagaaaucguacaucaacug	acuugaugaccgauuuauuaga	acuugaugaccgauuuauuagaauucacacucugagaaaucguacaucaacug	KQ034113:1873114..1873167:-
KQ034097_12211	3.8e+2	0.37 ± 0.07	748	747	0	1	yes	blast	aaaggauucguuauggaaggug	accuuucaugagaguaguuucu	accuuucaugagaguaguuucuccuagaauugagaaaggauucguuauggaaggug	KQ034097:211628..211684:+
KQ034551_32480	3.4e+2	0.37 ± 0.07	692	689	0	3	yes	blast	ucuaaguggagccuggcc	acuagguucuacuucccc	ucuaaguggagccuggccauuagaacuuuacuagguucuacuucccc	KQ034551:78151..78198:+
KQ034061_6346	3.3e+2	0.37 ± 0.07	663	504	0	159	yes	blast	uggugugucuucuguccuguuu	acgggacagaagacguaccaac	uggugugucuucuguccuguuugaauucguaagcagacgggacagaagacguaccaac	KQ034061:1049155..1049213:-
KQ034348_28277	2.5e+2	0.37 ± 0.07	508	500	0	8	yes	blast	aaaacagaagucucgacuc	gaacauaucgagacucugauu	gaacauaucgagacucugauuguuaaaauuaacaaccuugaaaaacagaagucucgacuc	KQ034348:490365..490425:+
KQ034717_34677	2.5e+2	0.37 ± 0.07	516	513	0	3	yes	blast	uuuugucagagauugcauu	uugcgaaaguuuugaaaggaaggu	uugcgaaaguuuugaaaggaaggucuacuuuccuauuuuuugucagagauugcauu	KQ034717:126469..126525:+
KQ034106_13158	2.4e+2	0.37 ± 0.07	470	469	0	1	yes	blast	ucaccggguuugauucguccgc	ggucgaaucuaacuuggcuuaugagg	ggucgaaucuaacuuggcuuaugagguuauuauauuccucaccggguuugauucguccgc	KQ034106:2053574..2053634:-
KQ034081_10506	1.7e+2	0.37 ± 0.07	350	307	38	5	yes	blast	uauucuagucucuuccucuucc	cagaagaagaucuacuagaauc	cagaagaagaucuacuagaaucucuaaccaagagaucacuagcugaagguauuuauucuagucucuuccucuucc	KQ034081:851442..851517:-
KQ037250_47999	1.5e+2	0.37 ± 0.07	293	291	0	2	yes	blast	uagcugcccuggacuccugccu	gucaggaguucaggcuagcuaa	gucaggaguucaggcuagcuaacgugcuaguaacauuagcugcccuggacuccugccu	KQ037250:38..96:+
KQ034759_36021	9.6e+1	0.37 ± 0.07	186	158	1	27	yes	blast	uagcaccauagcauucagcuu	acugaauguuguggcggu	acugaauguuguggcggugcagauuuacuuucgcuuacuguagcaccauagcauucagcuu	KQ034759:19353..19414:+
KQ034764_36051	9.2e+1	0.37 ± 0.07	178	177	0	1	yes	blast	auggagauagugaggcuagagc	cccuggcucucucuaucuucca	auggagauagugaggcuagagcgugaacagaugagaauagcaucaucccuggcucucucuaucuucca	KQ034764:59111..59179:-
KQ035452_40952	8.5e+1	0.37 ± 0.07	164	162	0	2	yes	blast	uagcuguccuggacuccugccu	gucaggaguucaggcuagcuaa	gucaggaguucaggcuagcuaacgugcuaguaacauuagcuguccuggacuccugccu	KQ035452:5604..5662:-
KQ034169_19893	8.4e+1	0.37 ± 0.07	180	175	0	5	yes	blast	uuuaaggcuuaggaaggc	ugugauuaagguuuugaaguc	uuuaaggcuuaggaaggcuugggagaaggugauuaaccauugaggugaggagcguaauuaaaggugugauuaagguuuugaaguc	KQ034169:926464..926549:-
KQ034209_22367	7.8e+1	0.37 ± 0.07	151	102	0	49	yes	blast	uguccggcaguguacugaaaga	uacagcucacuguccggu	uacagcucacuguccggugauagugacguaaccaaagaauacuguccggcaguguacugaaaga	KQ034209:477378..477442:+
KQ034340_27578	7.1e+1	0.37 ± 0.07	137	136	0	1	yes	blast	uaauaccugagaucuuuggcg	ccaaagaucucagguauu	ccaaagaucucagguauuaacgcgaugggaaaaguuuccaucuuggcuaauaaguauuaauaccugagaucuuuggcg	KQ034340:412510..412588:-
KQ034106_13154	7.0e+1	0.37 ± 0.07	136	92	0	44	yes	blast	auaaagcuaggucagcgaagga	ucuuuggugaucuaacuguaug	ucuuuggugaucuaacuguaugaaguuuacugaauucauaaagcuaggucagcgaagga	KQ034106:2053240..2053299:-
KQ036985_47623	6.8e+1	0.37 ± 0.07	131	128	0	3	yes	blast	uuccccccuccccuuaguagu	uuacuagggccuaggggggaag	uuacuagggccuaggggggaagaccuugggcucuuccccccuccccuuaguagu	KQ036985:8677..8731:+
KQ035192_39960	6.1e+1	0.37 ± 0.07	118	98	0	20	yes	blast	uagugaauguaauuauagcugu	acuguaauuacauucacuacacu	uagugaauguaauuauagcuguucugcaucaugcgauauccaacuguaauuacauucacuacacu	KQ035192:27752..27817:+
ACPB03043327_3445	6.0e+1	0.37 ± 0.07	131	105	0	26	yes	blast	aguucuugcauuuaugguaga	caaccauauuugcgugaaagu	aguucuugcauuuaugguagauuuaauuuuccaaccauauuugcgugaaagu	ACPB03043327:1136..1188:-
KQ035923_44730	5.5e+1	0.37 ± 0.07	106	89	0	17	yes	blast	caaagcauaugaauucuggaac	uuuagaauuuguauacgcuuuguc	uuuagaauuuguauacgcuuugucguuuauuuuaauuuccacaaagcauaugaauucuggaac	KQ035923:5101..5164:-
KQ034178_20595	5.4e+1	0.37 ± 0.07	105	85	0	20	yes	blast	uauggucugagaacuggcggug	cacgccgguacuuagccaucg	uauggucugagaacuggcggugcugcaucauuuccuggcacgccgguacuuagccaucg	KQ034178:1278557..1278616:-
KQ034489_31481	4.6e+1	0.37 ± 0.07	93	81	8	4	yes	blast	aauaggaugucaacgcucgaau	cgggcguaugauuuccuagaaagaau	cgggcguaugauuuccuagaaagaauuguugaucaauguagcguugauugucuucgaugguauuaauaggaugucaacgcucgaau	KQ034489:312595..312681:+
KQ034394_29414	4.5e+1	0.37 ± 0.07	84	76	0	8	yes	blast	cauauaaauguggugaaug	auucaccacauuuauaug	cauauaaauguggugaaugcaauaaucuauuaauugcauucaccacauuuauaug	KQ034394:41381..41436:+
KQ034073_8654	4.2e+1	0.37 ± 0.07	83	77	0	6	yes	blast	caguucucuguacaucccacu	ucgggaugaacggagaauugu	ucgggaugaacggagaauuguauuuuuauuuuaagaacaaaacugaccaguucucuguacaucccacu	KQ034073:585146..585214:-
KQ034121_14491	2.9e+1	0.37 ± 0.07	90	79	0	11	yes	blast	uuauuuagaucauauagau	ucugcugguuggccugaauu	ucugcugguuggccugaauuaaauaaacauuuaaaaauguauaauuauuuagaucauauagau	KQ034121:560723..560786:+
KQ034418_30010	2.3e+1	0.37 ± 0.07	44	39	0	5	yes	blast	gaaguacgggacguguagggca	accuuacacucuuugauacuu	accuuacacucuuugauacuucugcaaucauucagaaguacgggacguguagggca	KQ034418:291606..291662:-
ACPB03025909_280	2.3e+1	0.37 ± 0.07	45	39	0	6	yes	blast	ucuagugucuggagcuccauu	uucgagcucugacauugu	uucgagcucugacauuguuagugggacguuauauguuucacugaaggugguauuaaaaucuagugucuggagcuccauu	ACPB03025909:35032..35111:-
KQ034096_12170	2.3e+1	0.37 ± 0.07	43	42	0	1	yes	blast	aguuucagugaucgccgcuagg	uagcggcaauagcauaaacu	uagcggcaauagcauaaacuaggaagauguaacuaguuucagugaucgccgcuagg	KQ034096:314440..314496:-
KQ034244_24048	2.1e+1	0.37 ± 0.07	41	40	0	1	yes	blast	aauugggcgguggacuagacc	uucaguccaccaccuggac	uucaguccaccaccuggacaguuaauucaauugggcgguggacuagacc	KQ034244:835370..835419:-
KQ034072_8507	2.0e+1	0.37 ± 0.07	38	37	0	1	yes	blast	uuaaugacucaccaaccugag	cuagguuguugagucauu	uuaaugacucaccaaccugagcguauuuaauuucugccuagguuguugagucauu	KQ034072:832074..832129:-
KQ034418_29997	1.9e+1	0.37 ± 0.07	37	35	0	2	yes	blast	uguaccggaaguauggaaagc	cuucucauaguuccuguagcacu	cuucucauaguuccuguagcacugugaacaguuaguguaccggaaguauggaaagc	KQ034418:216689..216745:+
KQ034186_21039	1.6e+1	0.37 ± 0.07	35	21	0	14	yes	blast	ucuggaaacugagggcgcaacu	caugcguaucaguuccgagu	caugcguaucaguuccgagugaaagcuauuaacgacgaaggagaauccgagccucuggaaacugagggcgcaacu	KQ034186:1150311..1150386:+
KQ034331_27175	1.4e+1	0.37 ± 0.07	29	24	0	5	yes	blast	aaugggacggaauuaggaac	ucuaaauuucgucccggggac	ucuaaauuucgucccggggacgaaauuuagacuauuuaaugggacggaauuaggaac	KQ034331:391028..391085:+
KQ034080_9467	1.2e+1	0.37 ± 0.07	31	22	0	9	yes	blast	aauguuaccucuacuucuucauc	gacgaagucugauguaacaacu	gacgaagucugauguaacaacugcuagcaacacuaauguuaccucuacuucuucauc	KQ034080:1539802..1539859:+
KQ034394_29441	3.2	0.37 ± 0.07	140	124	0	16	yes	blast	cauauaaauguggugaaugcaauu	auucaccacauuuauaug	cauauaaauguggugaaugcaauuaauagauuauugcauucaccacauuuauaug	KQ034394:41381..41436:-
KQ034058_5277	2.6	0.48 ± 0.06	839	306	0	533	yes	blast	aucgggacagucacuccuggcu	aggggcugugccgaugggu	aggggcugugccgauggguaggcuugccacuccaucgggacagucacuccuggcu	KQ034058:4216448..4216503:+
KQ034056_4505	2.5	0.48 ± 0.06	47	29	4	14	yes	blast	ugggcaaccaggucuuccug	acaggucagcccggcggac	ugggcaaccaggucuuccuggaggaacagguuauccaggacagccggguggcccaggacaaccaggaaguacaggucagcccggcggac	KQ034056:1898784..1898873:-
KQ034114_13874	2.3	0.48 ± 0.06	955	953	0	2	yes	blast	uuuuuuuuucugccuuucag	ccgaaagguagaagaaaagaa	uuuuuuuuucugccuuucaggggagugacucucaaacgauccccgaaagguagaagaaaagaa	KQ034114:1239972..1240035:+
KQ034375_28996	2.3	0.48 ± 0.06	568	560	0	8	yes	blast	uuauuguccugucacagcagua	uacugcugcaacgggacauagcc	uuauuguccugucacagcaguauuguugagcuuaauccuacugcugcaacgggacauagcc	KQ034375:616882..616943:+
KQ034264_24819	2.3	0.48 ± 0.06	453	408	3	42	yes	blast	uacuggccugccaaguccca	ggggacuuagugguauaguagg	ggggacuuagugguauaguaggugacuuauggacagaucaaggcauucccuacuggccugccaaguccca	KQ034264:858858..858928:+
KQ034114_13957	2.2	0.48 ± 0.06	48	30	0	18	yes	blast	cucagaagugucgcuuaaagac	uuaaacgacacuucugagu	cucagaagugucgcuuaaagaccuaucuuuaaacgacacuucugagu	KQ034114:1490174..1490221:-
KQ034322_26829	2.2	0.48 ± 0.06	67	63	0	4	yes	blast	gaguuuuccguucugacuguu	aacagucagagcagaagac	gaguuuuccguucugacuguuuaggaaguuuuggcaguuaaguacuaacagucagagcagaagac	KQ034322:325821..325886:-
ACPB03043524_3499	1.9	0.60 ± 0.04	147139	145558	1309	272	yes	blast	ggguugucgacguucgaucgu	agggcguccgucggguga	agggcguccgucgggugauaccaccucggcgugacgguauucucgugccaaacgccaaggguugucgacguucgaucgu	ACPB03043524:1088..1167:-
KQ034079_9323	1.9	0.60 ± 0.04	22667	17372	8	5287	yes	blast	ucuuuggugaucuaagcuguau	auaaagcuagauuaccgaaguc	ucuuuggugaucuaagcuguaugaccuuauuucaucgguauaucauaaagcuagauuaccgaaguc	KQ034079:2112328..2112394:+
KQ035740_43271	1.8	0.60 ± 0.04	32	19	0	13	yes	blast	uuggauuuuucucggaggggau	uuggaagagaauccugagc	uuggauuuuucucggaggggauauaauacuauuuguucccuuggaagagaauccugagc	KQ035740:23165..23224:-
KQ034200_21970	1.8	0.60 ± 0.04	568	565	0	3	yes	blast	uagcaccaugagaaaucaguac	ugguuucuuuugguggguag	ugguuucuuuugguggguaggcagauuaugguugacauccuagcaccaugagaaaucaguac	KQ034200:978172..978234:-
KQ034240_23849	1.8	0.60 ± 0.04	2489	2477	0	12	yes	blast	uuugacaaaggagagggc	uaccccuccugcacaauggc	uaccccuccugcacaauggcaacuuugacaaaggagagggc	KQ034240:422252..422293:-
KQ034106_13151	1.7	0.60 ± 0.04	5692	4444	0	1248	yes	blast	aaggaacuauuggugugcau	uaucacagcaauauuuccug	aaggaacuauuggugugcauauaguacagguauuccuuuauaucacagcaauauuuccug	KQ034106:2052524..2052584:-
KQ034489_31477	1.6	0.60 ± 0.04	23	21	0	2	yes	blast	aauggguugaagagaaaacu	uuuccuaucagaaguuggauu	uuuccuaucagaaguuggauuaguuaauuuuauaucagauccugaagguucuagaaaugaaauuaaucaauggguugaagagaaaacu	KQ034489:294773..294861:+
KQ034427_30182	1.5	0.60 ± 0.04	3872	3774	0	98	yes	blast	uacuguuugcaaucuagacucgau	uuaguuugcagacaguuauagauu	uuaguuugcagacaguuauagauuagagcuauacuguuugcaaucuagacucgau	KQ034427:378238..378293:-
KQ034077_9172	1.4	0.60 ± 0.04	180	157	21	2	yes	blast	uaguagguacuuggaaggac	cgggacuccagcuaggauc	cgggacuccagcuaggaucugauagauaggauuuuaggauaagguaguagguacuuggaaggac	KQ034077:1695452..1695516:-
KQ034142_17398	1.3	0.60 ± 0.04	72	62	8	2	yes	blast	auggauuucuagcaucuggagacc	acacuccagauccuagauac	auggauuucuagcaucuggagaccauuuaccaguugguccagcuuccaucccacaguacacuccagauccuagauac	KQ034142:196751..196828:+
KQ034106_13150	1.2	0.60 ± 0.04	10493	8473	0	2020	yes	blast	uaucacaguaauaguccug	aaggaacuauuagugugcauaua	aaggaacuauuagugugcauauaucuauuuuuuaauauuauaucacaguaauaguccug	KQ034106:2052166..2052225:-
KQ035856_44050	1.1	0.60 ± 0.04	32381	32378	0	3	yes	blast	uaggagaaucaggaggac	uuuuguguguuugccugc	uaggagaaucaggaggacgaucauguucguucuuuuguguguuugccugc	KQ035856:11923..11973:+

## Sheet: Salivary_gland_miRDeep
Salivary mature miRNAs detected by miRDeep2
tag id	miRDeep2 score	estimated probability that the miRNA is a true positive	predicted mature seq. in accordance with miRBase mature seq.	total read count	mature read count	loop read count	star read count	significant randfold p-value	mature miRBase miRNA	NCBI blastn	consensus mature sequence	consensus star sequence	consensus precursor sequence	precursor coordinate
KQ034179_14225	1.9e+6	0.73 ± 0.06	TRUE	3837516	3834237	186	3093	yes	ame-miR-283-5p	blast	aaauaucagcugguaauucuga	cagguugcuugcugguauguggc	aaauaucagcugguaauucugaggaugcauguuaauucacucagguugcuugcugguauguggc	KQ034179:85441..85505:-
KQ034069_6019	1.7e+6	0.73 ± 0.06	TRUE	3350946	3159085	0	191861	yes	aae-miR-281-5p	blast	aagagagcuauccgucgacagu	cugucauggaguugcucucuu	aagagagcuauccgucgacaguacagaacaguuccacugucauggaguugcucucuu	KQ034069:2433858..2433915:-
KQ034261_16927	1.5e+6	0.73 ± 0.06	TRUE	3024016	3000846	0	23170	yes	pca-bantam-3p	blast	ugagaucauugugaaagcugau	uggcuuucacucugaucugacaga	uggcuuucacucugaucugacagaguuuuuuuucuuuucugagaucauugugaaagcugau	KQ034261:589843..589904:+
KQ034328_18529	1.0e+6	0.73 ± 0.06	TRUE	2062457	2058155	0	4302	yes	cqu-miR-375	blast	uuuguucguuuggcucgaguuau	agcuugaaccuugcgaacugacu	agcuugaaccuugcgaacugacuuuuauuaaaugcaguuuguucguuuggcucgaguuau	KQ034328:76965..77025:+
KQ034575_21965	5.3e+5	0.73 ± 0.06	STAR	1052257	1051801	1	455	yes	dwi-miR-276b-5p	blast	uaggaacuucauaccgugcucu	agcgagguauagaguuccuacg	agcgagguauagaguuccuacguuguuuuauuaauuuccgguaggaacuucauaccgugcucu	KQ034575:7701..7764:+
KQ034079_6786	3.0e+5	0.73 ± 0.06	TRUE	588959	588655	0	304	yes	dqu-miR-306-5p	blast	ucagguacugagugacucugagu	cgguaggcacccaguaccuggcg	ucagguacugagugacucugaguuguaaacacucgguaggcacccaguaccuggcg	KQ034079:2112005..2112061:+
KQ034074_6423	1.1e+5	0.73 ± 0.06	STAR	234782	212973	2	21807	yes	pca-miR-305-5p	blast	aggcaucuguuggaguacagcuc	auuguacuucaucaggugcuu	auuguacuucaucaggugcuuuggucgguacagguugccaggcaucuguuggaguacagcuc	KQ034074:673635..673697:+
KQ034057_4087	1.0e+5	0.73 ± 0.06	TRUE	198721	198430	1	290	yes	bmo-miR-184-3p	blast	uggacggagaacugauaagggc	ccuuaucauucucuuguccagu	ccuuaucauucucuuguccaguguuuuguuuuugaggccaacuggacggagaacugauaagggc	KQ034057:4928857..4928921:+
KQ034079_6784	1.0e+5	0.73 ± 0.06	NA	198511	198195	0	316	yes	pxy-miR-9b-5p	blast	ucuuugguauccuagcuguagg	uaaagcuauuauaccaaacuca	ucuuugguauccuagcuguagguuauuuuauauccuaaagcuauuauaccaaacuca	KQ034079:2106701..2106758:+
KQ034065_5326	5.5e+4	0.73 ± 0.06	STAR	108150	50067	0	58083	yes	bmo-miR-317-3p	blast	aggguaccacccuguguuggcu	ugaacacagcuggugguaucu	aggguaccacccuguguuggcuguaccugcgagugaacacagcuggugguaucu	KQ034065:770174..770228:+
KQ034659_22582	5.0e+4	0.73 ± 0.06	TRUE	99271	96249	0	3022	yes	dpu-miR-10	blast	uacccuguagauccgaauuugu	caaauucgguucuagagagguu	uacccuguagauccgaauuuguuugauacagugcgacaaauucgguucuagagagguu	KQ034659:188293..188351:+
KQ034470_20862	3.0e+4	0.73 ± 0.06	STAR	59951	52352	0	7599	yes	bma-miR-71	blast	ucucacuaccuugucuuucaug	ugaaagacauggguagugagaug	ugaaagacauggguagugagauggguaaguaggaucuacaucucacuaccuugucuuucaug	KQ034470:242393..242455:-
KQ034074_6421	2.8e+4	0.73 ± 0.06	TRUE	55143	45948	0	9195	yes	aae-miR-275-3p	blast	ucagguaccugaaguagcgcgcg	ggcgcuacucaggcacugaugacu	ggcgcuacucaggcacugaugacugggcauuuaauagucagguaccugaaguagcgcgcg	KQ034074:673330..673390:+
KQ034470_20854	2.3e+4	0.73 ± 0.06	TRUE	45959	45695	0	264	yes	hme-miR-13b	blast	uaucacagccauuuuugacg	ucaaauuggcugugaaauguaau	ucaaauuggcugugaaauguaauuuuuauuuuaaucauaucacagccauuuuugacg	KQ034470:239471..239528:-
KQ034355_19206	1.8e+4	0.73 ± 0.06	TRUE	37016	36994	0	22	yes	api-miR-263a	blast	aauggcacugaaagaauucacgg	cgugauucucuagugccauacu	aauggcacugaaagaauucacggguuuuuuuuuauugaguuuaccgugauucucuagugccauacu	KQ034355:607070..607136:+
KQ034470_20858	1.6e+4	0.73 ± 0.06	TRUE	32083	31276	0	807	yes	tcf-miR-2a-3p	blast	ucacagccagcuuugaugagc	ggcaucaaagcugguuugucaua	ggcaucaaagcugguuugucauagaguuaaacgugcauuuuuuuuuaaaaaaaagaaaaugccauuccuaucacagccagcuuugaugagc	KQ034470:242064..242155:-
KQ034069_5994	1.5e+4	0.73 ± 0.06	TRUE	29465	29421	0	44	yes	bmo-miR-279a	blast	ugacuagauccacacucaucca	gauggguguguguuugguccaug	gauggguguguguuugguccaugucuuauuuuuagcuacccaugacuagauccacacucaucca	KQ034069:701935..701999:-
KQ034386_19670	1.3e+4	0.73 ± 0.06	TRUE	26278	25778	41	459	yes	tca-let-7-5p	blast	ugagguaguagguuguauagu	cuguacagccugcuaacuuucc	ugagguaguagguuguauaguaaagcacuacaccuauucucggagacuguacagccugcuaacuuucc	KQ034386:145652..145720:+
KQ034470_20856	8.2e+3	0.73 ± 0.06	TRUE	16148	12423	0	3725	yes	api-miR-13a	blast	uaucacagccacuuugaugagcu	augucaaagugguugugacaug	augucaaagugguugugacaugcguuuuauuuuuaucgacauaucacagccacuuugaugagcu	KQ034470:241887..241951:-
KQ034065_5330	7.2e+3	0.73 ± 0.06	TRUE	14248	13691	0	557	yes	aga-miR-34	blast	uggcagugugguuagcugguug	cgccacuaucuucacugccacu	uggcagugugguuagcugguuguguaaaauuuggcgucacgccacuaucuucacugccacu	KQ034065:810126..810187:+
KQ034451_20605	7.1e+3	0.73 ± 0.06	TRUE	14005	13795	6	204	yes	ame-miR-87-3p	blast	gugagcaaaguuucaggugugu	cgccugauccuugcuccaccu	cgccugauccuugcuccaccucaguauuagacagaguaaggugagcaaaguuucaggugugu	KQ034451:330187..330249:+
KQ034079_6788	5.8e+3	0.73 ± 0.06	STAR	11449	6744	0	4705	yes	dqu-miR-79-3p	blast	cuuugguaagacagcuguaugg	auaaagcuagauuaccaaagca	cuuugguaagacagcuguauggguguuuuccuugccauaaagcuagauuaccaaagca	KQ034079:2112177..2112235:+
KQ034132_11979	5.7e+3	0.73 ± 0.06	TRUE	11292	11291	0	1	yes	dpe-miR-315	blast	uuuugauuguugcucagaaagccu	cuuucuagcaauaaucacgacc	uuuugauuguugcucagaaagccuuaauuauuuuuuggcuuucuagcaauaaucacgacc	KQ034132:746837..746897:-
KQ034472_20881	4.2e+3	0.73 ± 0.06	TRUE	8299	8255	0	44	yes	mse-miR-2765	blast	ugguaacuccaccaccguuggc	caacgguguugaaguucccgcu	ugguaacuccaccaccguuggcauuguaucaagucaacgguguugaaguucccgcu	KQ034472:86733..86789:-
KQ034203_15358	3.4e+3	0.73 ± 0.06	TRUE	6802	6800	0	2	yes	dwi-miR-92b	blast	aauugcacuagucccggccug	aggccgugacuggggcaaauuuug	aggccgugacuggggcaaauuuugucuuuaccauaugguuucaaauugcacuagucccggccug	KQ034203:901728..901792:-
KQ034057_4134	3.1e+3	0.73 ± 0.06	TRUE	6148	5787	0	361	yes	tca-miR-190-5p	blast	agauauguuugauauucuugguug	accaaggaucaaacauauuaug	agauauguuugauauucuugguuguuguuauucgaccaaggaucaaacauauuaug	KQ034057:7698754..7698810:+
KQ034201_15249	1.5e+3	0.73 ± 0.06	TRUE	3004	2700	0	304	yes	tca-miR-9a-5p	blast	ucuuugguuaucuagcuguaug	auaaagcuagguuaccgaaguua	ucuuugguuaucuagcuguaugaguagcuaaaguaguuaauaguucauaaagcuagguuaccgaaguua	KQ034201:1024940..1025009:-
KQ034320_18368	1.0e+3	0.73 ± 0.06	TRUE	2048	2045	0	3	yes	dan-miR-1	blast	uggaauguaaagaaguauggag	ccguacuucuguacuucccaua	ccguacuucuguacuucccauagugcacuuuaucauauggaauguaaagaaguauggag	KQ034320:427194..427253:-
KQ034328_18547	9.7e+2	0.73 ± 0.06	TRUE	1918	1913	0	5	yes	tca-miR-252a-5p	blast	cuaaguacuagugccgcaggag	cugcuguucgagugcuuaac	cuaaguacuagugccgcaggaguuuuacuuuuuuaagucccccugcuguucgagugcuuaac	KQ034328:270656..270718:-
KQ034355_19208	5.9e+2	0.73 ± 0.06	TRUE	1170	1166	0	4	yes	nlo-miR-263b	blast	cuuggcacuggaagaauucacag	gugggucucucggugcca	cuuggcacuggaagaauucacagauauauguaaaaaaucgugggucucucggugcca	KQ034355:639587..639644:+
KQ034479_20924	5.3e+2	0.73 ± 0.06	TRUE	1055	585	0	470	yes	nlo-miR-927	blast	uuuagaauuccuacgcuuuacc	caaagcgucugaauucugaaau	uuuagaauuccuacgcuuuacccuguaaaaucuggcaaagcgucugaauucugaaau	KQ034479:395862..395919:+
KQ034203_15360	4.5e+2	0.73 ± 0.06	TRUE	882	878	0	4	yes	aae-miR-92a-3p	blast	uauugcacuugucccggccuau	aggacgggaugggucgccauauu	aggacgggaugggucgccauauuuuguaagcaaauuuaauauugcacuugucccggccuau	KQ034203:901906..901967:-
KQ034076_6610	3.6e+2	0.73 ± 0.06	TRUE	715	633	0	82	yes	dqu-miR-965-3p	blast	uaagcguauagcuuuuccccu	cggggaagguuauggcgcuugug	cggggaagguuauggcgcuuguguuugauucguucauaagcguauagcuuuuccccu	KQ034076:2373422..2373479:-
KQ034183_14419	2.7e+2	0.73 ± 0.06	STAR	528	527	0	1	yes	aga-miR-2796-5p	blast	guaggccggcggaaacuacuugc	agggguuucuuucggccuccag	agggguuucuuucggccuccagccgcuuuggauaguuguaggccggcggaaacuacuugc	KQ034183:1201329..1201389:+
KQ035769_28620	1.4e+2	0.73 ± 0.06	TRUE	285	284	0	1	yes	api-miR-929	blast	aaauugacucuaguagggagu	cucccuaauggagucagauu	aaauugacucuaguagggagucuuaaucuuuaacgacucccuaauggagucagauu	KQ035769:24986..25042:+
KQ034085_7887	1.1e+2	0.73 ± 0.06	STAR	216	164	0	52	yes	bmo-miR-993a-5p	blast	gaagcucgucucuacagguaucu	uacccuguagauccgggcuuuu	uacccuguagauccgggcuuuuguggaucgauaagagucagaagcucgucucuacagguaucu	KQ034085:19608..19671:+
KQ034214_15778	1.4e+1	0.73 ± 0.06	STAR	25	21	0	4	yes	dqu-miR-971-3p	blast	cacucuaagcucgaacaccaag	uugguguucuaccuuacaguga	cacucuaagcucgaacaccaagccccgagcgauugcuucguuugguguucuaccuuacaguga	KQ034214:315491..315554:+
KQ034132_11971	7.7	0.74 ± 0.05	TRUE	14	13	0	1	yes	bma-miR-234	blast	uauugcuugagaauacacguag	acgcguauucuuggggaacuagc	acgcguauucuuggggaacuagcacacaugauaaguuguuauugcuugagaauacacguag	KQ034132:1229958..1230019:+
KQ034700_22843	2.4	0.82 ± 0.03	TRUE	59	47	0	12	yes	tcf-miR-210-3p	blast	cuugugcgugugacagcggcu	agcuguuggacacugcccaagau	agcuguuggacacugcccaagauuaguguacuuacucuugugcgugugacagcggcu	KQ034700:104701..104758:+
KQ034179_14221	2.4	0.82 ± 0.03	TRUE	3612930	3485137	0	127793	yes	tur-miR-12a-5p	blast	ugaguauuacaucagguacugau	aucgguaccugacuaauacuc	ugaguauuacaucagguacugauuuuguucaguuuauaauaucgguaccugacuaauacuc	KQ034179:81592..81653:-
ACPB03031442_936	2.4	0.82 ± 0.03	TRUE	1162	1161	0	1	yes	tca-miR-307-3p	blast	ucacaaccuccuugagugagc	acucacucaaucugggugugaugu	acucacucaaucugggugugaugugcaaguuaauguccccaucacaaccuccuugagugagc	ACPB03031442:4457..4519:-
KQ034058_4281	1.8	0.84 ± 0.03	STAR	2733346	2701784	0	31562	yes	lmi-miR-8-5p	blast	uaauacugucagguaaugaug	caucuuaccgggcagcauuaga	caucuuaccgggcagcauuagaugggaauauuuauuuuucuaauacugucagguaaugaug	KQ034058:2476642..2476703:+
KQ034114_10046	1.7	0.84 ± 0.03	TRUE	634	296	0	338	yes	sfr-miR-7-5p	blast	uggaagacuagugauuuuguuguu	augaaucucuagucuccguaca	uggaagacuagugauuuuguuguuuugaauucugcaacaaugaaucucuagucuccguaca	KQ034114:1615393..1615454:+
novel miRNAs predicted by miRDeep2
provisional id	miRDeep2 score	estimated probability that the miRNA candidate is a true positive	total read count	mature read count	loop read count	star read count	significant randfold p-value	NCBI blastn	consensus mature sequence	consensus star sequence	consensus precursor sequence	precursor coordinate
KQ034258_16874	9.7e+4	0.73 ± 0.06	192183	188281	0	3902	yes	blast	aaagcacuguaagucgguagug	ccuccgacuugcuguauucu	ccuccgacuugcuguauucuaaccacauuuaguuaaagcacuguaagucgguagug	KQ034258:615429..615485:-
KQ037320_32154	3.6e+4	0.73 ± 0.06	72359	71876	49	434	yes	blast	gauaaggacuugugugacc	auugcauuguccaucacg	auugcauuguccaucacgauuacccuguuuuuagggaguacugggauaaggacuugugugacc	KQ037320:993..1056:+
KQ034472_20883	1.7e+4	0.73 ± 0.06	35054	35051	0	3	yes	blast	ugguaacuucauaccaccguuggc	caagggguuuggaguuacccua	ugguaacuucauaccaccguuggcuuuuaguauuaucuccaagggguuuggaguuacccua	KQ034472:87333..87394:-
KQ034111_9706	1.6e+4	0.73 ± 0.06	33256	32391	0	865	yes	blast	uucauuaugagcgucggcgacu	acgccgacggucacaacgggc	acgccgacggucacaacgggcaguuuucaauuuguauuuguucauuaugagcgucggcgacu	KQ034111:942702..942764:-
KQ034451_20603	1.3e+4	0.73 ± 0.06	27070	25369	0	1701	yes	blast	augagcaaaguuucaggugugu	acgccuggaucauugcucagccu	acgccuggaucauugcucagccuguuuuuauuucuagaugagcaaaguuucaggugugu	KQ034451:330022..330081:+
KQ034425_20235	5.0e+3	0.73 ± 0.06	9818	9789	0	29	yes	blast	ugaauuacauaugaguuuggau	ucagacuuacguguacuuuugg	ugaauuacauaugaguuuggauguauagauugucuuauucagacuuacguguacuuuugg	KQ034425:467558..467618:-
KQ034258_16872	4.4e+3	0.73 ± 0.06	8784	8548	0	236	yes	blast	ugacuagauuuucacucauucg	agugaguggaaguuuagaaucgca	agugaguggaaguuuagaaucgcauauuuuaauuuugugacuagauuuucacucauucg	KQ034258:615201..615260:-
KQ034386_19675	4.0e+3	0.73 ± 0.06	7914	7492	0	422	yes	blast	ucccugagacccuaaucuguga	cagguuaggucucucaggugcg	ucccugagacccuaaucugugauguuaaauugaguucucacagguuaggucucucaggugcg	KQ034386:129667..129729:-
KQ034595_22091	2.1e+3	0.73 ± 0.06	4303	4121	0	182	yes	blast	ugacuagaguuucacucaucga	gaugggugaaauccuagauggcacg	gaugggugaaauccuagauggcacguccguuuccaauucgugacuagaguuucacucaucga	KQ034595:68960..69022:+
KQ034083_7832	7.6e+2	0.73 ± 0.06	1502	1501	0	1	yes	blast	ucggugggacuuucguccgagu	ccgggcgagagucacugccuacc	ccgggcgagagucacugccuaccgucauaauauccccggucggugggacuuucguccgagu	KQ034083:2077843..2077904:-
KQ035192_26064	7.1e+2	0.73 ± 0.06	1395	1142	0	253	yes	blast	uagugaauguaauuauagcugu	acuguaauuacauucacuacacu	uagugaauguaauuauagcuguucugcaucaugcgauauccaacuguaauuacauucacuacacu	KQ035192:27752..27817:+
KQ034418_20101	7.0e+2	0.73 ± 0.06	1377	1075	0	302	yes	blast	uguaccggaaguauggaaagc	cuucucauaguuccuguagcacu	cuucucauaguuccuguagcacugugaacaguuaguguaccggaaguauggaaagc	KQ034418:216689..216745:+
KQ034394_19795	6.0e+2	0.73 ± 0.06	1184	793	0	391	yes	blast	cauauaaauguggugaaugcaa	cauucaccacauuuauauggcu	cauauaaauguggugaaugcaauuaauagauuauugcauucaccacauuuauauggcu	KQ034394:41378..41436:-
KQ034061_4880	5.4e+2	0.73 ± 0.06	1057	756	0	301	yes	blast	uggugugucuucuguccuguuu	acgggacagaagacguaccaac	uggugugucuucuguccuguuugaauucguaagcagacgggacagaagacguaccaac	KQ034061:1049155..1049213:-
ACPB03034987_1382	5.0e+2	0.73 ± 0.06	988	983	0	5	yes	blast	uacgauauaucugagagaacc	ucucacuuucagacuguucgua	uacgauauaucugagagaaccaaucguucucacuuucagacuguucgua	ACPB03034987:764..813:+
KQ034161_13439	4.1e+2	0.73 ± 0.06	806	581	0	225	yes	blast	cgcauguuuauugaaucucgga	agggauacaauaaacaugcgugc	cgcauguuuauugaaucucggacuuucaucaauccggucagggauacaauaaacaugcgugc	KQ034161:1495095..1495157:-
KQ034418_20109	3.2e+2	0.73 ± 0.06	641	608	0	33	yes	blast	uagcaaaauccagaaggcugag	uggccugcugaauuuugucuugcu	uggccugcugaauuuugucuugcuguuuacuaaaaauuaguagcaaaauccagaaggcugag	KQ034418:217538..217600:+
KQ035009_25268	3.2e+2	0.73 ± 0.06	628	625	0	3	yes	blast	ucggaccugccaacucaauaau	agugaguuggcaggaugucag	agugaguuggcaggaugucagcgaauaagccacucugucggaccugccaacucaauaau	KQ035009:43834..43893:-
KQ034759_23937	3.1e+2	0.73 ± 0.06	607	584	2	21	yes	blast	uagcaccauagcauucagcuu	acugaauguuguggcggugcag	acugaauguuguggcggugcagauuuacuuucgcuuacuguagcaccauagcauucagcuu	KQ034759:19353..19414:+
KQ035177_26027	2.8e+2	0.73 ± 0.06	559	553	0	6	yes	blast	ugagaaaucguauaucaacug	acuugaugaccgauuuauuaga	acuugaugaccgauuuauuagaauucacacucugagaaaucguauaucaacug	KQ035177:22623..22676:+
KQ034103_9159	2.6e+2	0.73 ± 0.06	520	504	0	16	yes	blast	auugguugugaugcgaacuacc	uagcucaggauccaaccaaaga	auugguugugaugcgaacuaccacaaugugguaugggguagcucaggauccaaccaaaga	KQ034103:1594752..1594812:-
KQ034097_8613	1.6e+2	0.73 ± 0.06	323	322	0	1	yes	blast	aaaggauucguuauggaaggug	ccuuucaugagaguaguuucuc	ccuuucaugagaguaguuucuccuagaauugagaaaggauucguuauggaaggug	KQ034097:211629..211684:+
KQ034076_6590	1.6e+2	0.73 ± 0.06	320	311	0	9	yes	blast	caugcauucaauugggcuagau	auggcccaauugaaauucaagugaa	auggcccaauugaaauucaagugaauugaagcauuuguuuucauuucaugcauucaauugggcuagau	KQ034076:1009861..1009929:-
KQ034573_21949	1.1e+2	0.73 ± 0.06	222	216	0	6	yes	blast	aagaaaugguacaucaacugcu	acuugaugaccgauuuauuaga	acuugaugaccgauuuauuagaauucacacucuaagaaaugguacaucaacugcu	KQ034573:126653..126708:+
KQ034146_12649	1.1e+2	0.73 ± 0.06	218	216	0	2	yes	blast	uuacgugaucggaaaggcuca	uaguuuuucugagucacguaaag	uaguuuuucugagucacguaaagcuguuaaaguuguucaauuuacgugaucggaaaggcuca	KQ034146:661453..661515:+
KQ037250_32005	7.7e+1	0.73 ± 0.06	149	147	0	2	yes	blast	uagcugcccuggacuccugccu	ucaggaguucaggcuagcuaacg	ucaggaguucaggcuagcuaacgugcuaguaacauuagcugcccuggacuccugccu	KQ037250:39..96:+
KQ034069_6022	6.8e+1	0.73 ± 0.06	136	78	0	58	yes	blast	uuaacaauuugaaggaaaguagu	ucuuuucuucguauuuguaaguu	ucuuuucuucguauuuguaaguucauuuuuuaucaagcaucuugggaaacuuaacaauuugaaggaaaguagu	KQ034069:2435292..2435365:-
KQ034418_20114	6.0e+1	0.73 ± 0.06	118	104	0	14	yes	blast	agcccauuaccucagcugcugca	caguggcuguuguuauuggcaa	agcccauuaccucagcugcugcaguuaauauauuuaagcaguggcuguuguuauuggcaa	KQ034418:218009..218069:+
KQ034188_14713	5.8e+1	0.73 ± 0.06	117	76	0	41	yes	blast	caacacuguuuaucaccggac	ucggccugauaaacaauguucu	ucggccugauaaacaauguucucucguuucagacaacacuguuuaucaccggac	KQ034188:700161..700215:-
KQ034174_13966	5.2e+1	0.73 ± 0.06	100	77	0	23	yes	blast	aucuagcggcggaagcucgaacu	uuugaacaacugccgcuaga	aucuagcggcggaagcucgaacuacacuuucuaauaguuugaacaacugccgcuaga	KQ034174:373176..373233:+
KQ034193_14903	4.5e+1	0.73 ± 0.06	90	45	0	45	yes	blast	gagggucgaagauuggugaauagc	uuguucccuuugucggccaaa	gagggucgaagauuggugaauagcaguuuuacaacauaguuguucccuuugucggccaaa	KQ034193:539950..540010:-
KQ034188_14695	4.1e+1	0.73 ± 0.06	83	82	0	1	yes	blast	uucaguggaaguagagauaug	aaucucuaucuuccuuugaaguc	aaucucuaucuuccuuugaagucaaaaguucaguggaaguagagauaug	KQ034188:894589..894638:+
KQ034209_15509	4.1e+1	0.73 ± 0.06	78	42	0	36	yes	blast	uuacagcucacuguccggugau	uguccggcaguguacugaaaga	uuacagcucacuguccggugauagugacguaaccaaagaauacuguccggcaguguacugaaaga	KQ034209:477377..477442:+
KQ034560_21828	3.8e+1	0.73 ± 0.06	73	36	0	37	yes	blast	acaauacuguccaucaccgga	uacggccucuggacaguguucuc	uacggccucuggacaguguucucuugguacagacaauacuguccaucaccgga	KQ034560:92855..92908:+
KQ034186_14599	2.9e+1	0.73 ± 0.06	54	53	0	1	yes	blast	ucacugccgguuucuggacag	uguccaucaccgguguggaagc	ucacugccgguuucuggacaguguucacucauuaagccaguacuguccaucaccgguguggaagc	KQ034186:143478..143543:-
KQ034276_17345	2.6e+1	0.73 ± 0.06	49	46	0	3	yes	blast	guuguuuuauauguugacuguc	auucaacauauuaaaacugu	auucaacauauuaaaacuguccgauagggcuguuguauaaggguuguuuuauauguugacuguc	KQ034276:694101..694165:+
KQ034097_8611	2.4e+1	0.73 ± 0.06	45	43	0	2	yes	blast	uaaaaaucaucgugauacaacg	acuguauaacgaugauuuuugua	acuguauaacgaugauuuuuguauuccugcccggacgaacuuacauccaucacaaaucggucagggauauaaaaaucaucgugauacaacg	KQ034097:162280..162371:+
KQ034176_14021	2.1e+1	0.73 ± 0.06	40	18	0	22	yes	blast	uccguccaacuccuuuccgugu	ucgggaaggcaguugcggcggau	ucgggaaggcaguugcggcggauuuauugcaaucauauccguccaacuccuuuccgugu	KQ034176:143907..143966:+
KQ034829_24121	1.9e+1	0.73 ± 0.06	35	33	0	2	yes	blast	cugguaguucuagcaaucgucgc	cggcgagugcuagaacuauugcu	cggcgagugcuagaacuauugcugaaagguuaguuccugguaguucuagcaaucgucgc	KQ034829:23128..23187:+
KQ034059_4458	1.8e+1	0.73 ± 0.06	33	28	0	5	yes	blast	auccguacuguaaauccuaaua	uuaggauuuacaguacggaua	auccguacuguaaauccuaauagaucauuauagauaaugaucuauuaggauuuacaguacggaua	KQ034059:1355745..1355810:+
KQ034186_14605	1.7e+1	0.73 ± 0.06	31	28	0	3	yes	blast	ugugaugugcaugugggcuuucu	uggcccacaguuacaucacuggc	ugugaugugcaugugggcuuucuguauuguuugccuaguggcccacaguuacaucacuggc	KQ034186:375118..375179:-
KQ034720_22957	1.5e+1	0.73 ± 0.06	29	28	0	1	yes	blast	aguucaacugauugccguuaga	uagcggcaaaagguuaaacuac	uagcggcaaaagguuaaacuacuuuuagcguaguucaacugauugccguuaga	KQ034720:116106..116159:+
KQ034764_23983	1.3e+1	0.73 ± 0.06	23	15	0	8	yes	blast	auggagauagugaggcuagagc	cccuggcucucucuaucuuccacu	auggagauagugaggcuagagcgugaacagaugagaauagcaucaucccuggcucucucuaucuuccacu	KQ034764:59109..59179:-
KQ034268_17188	1.3e+1	0.73 ± 0.06	32	31	0	1	yes	blast	aauuuuacuguaaucauguaaca	uuacguguuucaguaaguagau	uuacguguuucaguaaguagauuuaggcuaauuuguuuaaauuuuacuguaaucauguaaca	KQ034268:868956..869018:-
KQ034328_18537	1.0e+1	0.73 ± 0.06	23	20	0	3	yes	blast	caccuucgguuucacuacuuuga	caaguaguaauacugaggugagguac	caaguaguaauacugaggugagguacuuaaaacaucaagucaccuucgguuucacuacuuuga	KQ034328:277841..277904:+
KQ034138_12278	1.0e+1	0.73 ± 0.06	16	12	0	4	yes	blast	uugucgucaucuguaagguaca	uaccuuacagaugacgacaacagaag	uaccuuacagaugacgacaacagaaguguugucgucaucuguaagguaca	KQ034138:1127674..1127724:-
KQ035923_29374	9.6	0.74 ± 0.05	16	12	0	4	yes	blast	aaagcauaugaauucuggaac	uuagaauuuguauacgcuuugucg	uuagaauuuguauacgcuuugucguuuauuuuaauuuccacaaagcauaugaauucuggaac	KQ035923:5101..5163:-
KQ034164_13581	9.6	0.74 ± 0.05	39	18	0	21	yes	blast	uuuuguuuuaugcauuguuagc	aacaaucacaaaucaaaauacacuu	uuuuguuuuaugcauuguuagcacgaauauuaugccaacaaucacaaaucaaaauacacuu	KQ034164:950053..950114:-
KQ035452_26782	9.2	0.74 ± 0.05	15	13	0	2	yes	blast	uagcuguccuggacuccugccu	ucaggaguucaggcuagcuaacg	ucaggaguucaggcuagcuaacgugcuaguaacauuagcuguccuggacuccugccu	KQ035452:5604..5661:-
KQ034178_14195	8.0	0.74 ± 0.05	13	11	0	2	yes	blast	uauggucugagaacuggcggugcu	cacgccgguacuuagccaucg	uauggucugagaacuggcggugcugcaucauuuccuggcacgccgguacuuagccaucg	KQ034178:1278557..1278616:-
KQ034058_4318	7.2	0.74 ± 0.05	13	10	0	3	yes	blast	uguuagaaacguacuucagacu	uuugugguacguuuuagacu	uguuagaaacguacuucagacuacacucuagcaucgguuugugguacguuuuagacu	KQ034058:5311125..5311182:+
KQ034114_10079	6.8	0.74 ± 0.05	13	12	0	1	yes	blast	ccauugccgaucucuggacag	uccauuaccggacagugagcua	ccauugccgaucucuggacagugucguuaccaaaaucaccguccauuaccggacagugagcua	KQ034114:1531600..1531663:-
KQ034177_14085	6.7	0.74 ± 0.05	13	12	0	1	yes	blast	aacaucucugauagucuauagu	uuuggacucucagggauuuuau	uuuggacucucagggauuuuauguucagggaugcacuugguauaucgaaacaucucugauagucuauagu	KQ034177:869408..869478:+
KQ034057_4120	2.7	0.82 ± 0.03	145	58	0	87	yes	blast	aucauacaacacuuggauuugu	auccaaguguuguaugaucuucu	aucauacaacacuuggauuuguaaguacaaauccaaguguuguaugaucuucu	KQ034057:6786667..6786720:+
KQ034340_18821	2.7	0.82 ± 0.03	506	500	0	6	yes	blast	uuaauaccugagaucuuuggcg	cgccaaagaucucagguauu	cgccaaagaucucagguauuaauacuuauuagccaagauggaaacuuuucccaucgcguuaauaccugagaucuuuggcg	KQ034340:412510..412590:+
KQ034137_12216	2.6	0.82 ± 0.03	18	17	0	1	yes	blast	cgagaugugaggauauugcu	uuuaauauccucgcaucucguc	uuuaauauccucgcaucucgucaucgguaggacgagaugugaggauauugcu	KQ034137:631073..631125:-
KQ034450_20583	2.6	0.82 ± 0.03	707	594	90	23	yes	blast	cccuuagauuuucucuuccuagg	agggaagggauuagcuaugagguu	agggaagggauuagcuaugagguuagcaugcuggacucccacgcggaggucccggguucgaguccagcggcugacccuuagauuuucucuuccuagg	KQ034450:5843..5940:+
KQ034316_18304	2.4	0.82 ± 0.03	41863	41862	0	1	yes	blast	uggcaagaugucggcauagccg	cggcugugccacauccag	uggcaagaugucggcauagccgugugagacauguuuccggcugugccacauccag	KQ034316:377459..377514:+
KQ034375_19552	2.3	0.82 ± 0.03	53	50	0	3	yes	blast	uuauuguccugucacagcag	cugcugcaacgggacauagcca	uuauuguccugucacagcaguauuguugagcuuaauccuacugcugcaacgggacauagcca	KQ034375:616882..616944:+
KQ034171_13795	2.3	0.82 ± 0.03	408	407	0	1	yes	blast	uagcggcaguagcuugaacu	ccagugauuaccgcuagguagc	uagcggcaguagcuugaacuagaaauauguaauugcauaggaacuaguuccagugauuaccgcuagguagc	KQ034171:91732..91803:-
KQ034114_10018	2.3	0.82 ± 0.03	6735	6655	0	80	yes	blast	uuuuuuuuucugccuuucagg	cccgaaagguagaagaaaagaa	uuuuuuuuucugccuuucaggggagugacucucaaacgauccccgaaagguagaagaaaagaa	KQ034114:1239972..1240035:+
KQ034330_18616	2.2	0.82 ± 0.03	13	12	0	1	yes	blast	uugaguauggcauaggcuugau	cgugugauguacucaaaugugg	cgugugauguacucaaaugugggauuuugaguauggcauaggcuugau	KQ034330:230473..230521:-
KQ034291_17677	2.2	0.82 ± 0.03	15	13	0	2	yes	blast	aaacaugacugaaauuggcauu	aaugccaauuucagucauguaguc	aaugccaauuucagucauguagucaugaaaaaaaacaugacugaaauuggcauu	KQ034291:775937..775991:+
KQ034072_6270	2.2	0.82 ± 0.03	45	41	0	4	yes	blast	ucacagaggucggguacaaggcu	ccgguccacggccucuguuggau	ucacagaggucggguacaaggcuggguggccagacgacgccagccgguccacggccucuguuggau	KQ034072:1906386..1906452:+
KQ034192_14873	2.2	0.82 ± 0.03	128	127	0	1	yes	blast	uagcggcaauagcaugaacu	ccagugauuaccgcuagguagc	uagcggcaauagcaugaacuagaaagauguaauuacauuggaacuaguuccagugauuaccgcuagguagc	KQ034192:2560..2631:-
KQ034386_19668	2.1	0.82 ± 0.03	42131	41166	0	965	yes	blast	aacccguagguccgaacuug	caaggucgauccuaaggguacg	aacccguagguccgaacuuguguuaggcuggaccacaaggucgauccuaaggguacg	KQ034386:143488..143545:+
KQ034079_6790	1.9	0.84 ± 0.03	64850	53458	28	11364	yes	blast	ucuuuggugaucuaagcuguau	auaaagcuagauuaccgaaguc	ucuuuggugaucuaagcuguaugaccuuauuucaucgguauaucauaaagcuagauuaccgaaguc	KQ034079:2112328..2112394:+
KQ034193_14896	1.9	0.84 ± 0.03	22	20	0	2	yes	blast	uagcggcaguaccuugaacu	aguuucagugauuaccgcuagg	uagcggcaguaccuugaacuagggaaauguaauuacuuagaaacuaguuucagugauuaccgcuagg	KQ034193:845222..845289:+
KQ034106_9414	1.8	0.84 ± 0.03	23	11	0	12	yes	blast	ucuuuggugaucuaacuguau	auaaagcuaggucagcgaaggag	ucuuuggugaucuaacuguaugaaguuuacugaauucauaaagcuaggucagcgaaggag	KQ034106:2053239..2053299:-
KQ034130_11883	1.7	0.84 ± 0.03	35	18	0	17	yes	blast	ucagucgagaguucuguugagc	aauggacuuucugcuggagag	ucagucgagaguucuguugagcaaauaugguguuucuuuugaagcgucaguucucaauggacuuucugcuggagag	KQ034130:270308..270384:-
KQ034106_9412	1.7	0.84 ± 0.03	29560	23332	0	6228	yes	blast	uaucacagcaauauuuccug	aaggaacuauuggugugcauaua	aaggaacuauuggugugcauauaguacagguauuccuuuauaucacagcaauauuuccug	KQ034106:2052524..2052584:-
KQ034108_9515	1.5	0.84 ± 0.03	17	16	0	1	yes	blast	acguacuguagacagcucuagu	aggaucugucuaccuuacgagga	acguacuguagacagcucuagucuggcauauguuagcagaggaucugucuaccuuacgagga	KQ034108:566073..566135:-
KQ034105_9278	1.5	0.84 ± 0.03	15	12	0	3	yes	blast	aauuguuuuguaagaggaacu	aguuuccuuacacgccaauuuu	aguuuccuuacacgccaauuuuguauuucucuuucccaaaauuguuuuguaagaggaacu	KQ034105:1122867..1122927:-
KQ034174_13980	1.3	0.84 ± 0.03	26	23	0	3	yes	blast	uuugaacaacugccgcuaga	ucuagcggugaaagcucgaacu	ucuagcggugaaagcucgaacuacguuuuuguaauaguuugaacaacugccgcuaga	KQ034174:378667..378724:-
KQ034438_20451	1.3	0.84 ± 0.03	184	183	0	1	yes	blast	uuuucggaacaaaaaagucu	auuuuuguucuagagaaugcua	auuuuuguucuagagaaugcuagagagcauuuucggaacaaaaaagucu	KQ034438:74746..74795:+
KQ034083_7805	1.3	0.84 ± 0.03	374	250	0	124	yes	blast	cgaggcccacuaaucuaagaca	guagauuuguuggccgagccc	guagauuuguuggccgagcccgauuaggggcgaggcccacuaaucuaagaca	KQ034083:497913..497965:+
KQ034106_9410	1.2	0.84 ± 0.03	60461	55342	0	5119	yes	blast	uaucacaguaauaguccug	aaggaacuauuagugugcauaua	aaggaacuauuagugugcauauaucuauuuuuuaauauuauaucacaguaauaguccug	KQ034106:2052166..2052225:-
KQ034210_15624	1.0	0.84 ± 0.03	8573	8420	58	95	yes	blast	uugaucaauugucugucgacggu	uucgggcaguugauggacgucc	uugaucaauugucugucgacggucuugaacaccagcucucgaauuuuuucaacauuuucgucgauucgggcaguugauggacgucc	KQ034210:584543..584629:+

## Sheet: Abundance_index
TISSUES READ COUNT						rRNa READ COUNT			ABUNDANCE INDEX VALUES							Expected values
Mature miRna	Gut	Hemolymph	Salivary gland	Mature sequence		gut	738589		Mature miRNA	Gut	Hemolymph	Salivary gland	Mature sequence		Sum of lines	Gut	Hemolymph	Salivary gland		p-value	χ2 test
miR-8-5p	2645557	743622	2701784	uaauacugucagguaaugaug		hemolymph	1462140		miR-8-5p	358.191	50.8585	506.51	uaauacugucagguaaugaug		915.559	260.222	85.3149	570.022		2.70715e-13	241.233
miR-184-3p	2213945	4375638	198430	uggacggagaacugauaagggc		salivary gland	533412		miR-184-3p	299.753	299.263	37.2001	uggacggagaacugauaagggc		636.216	180.827	59.2847	396.104		2.90057e-299	1755.73
bantam-3p	1703701	922234	3000846	ugagaucauugugaaagcugauu					bantam-3p	230.67	63.0743	562.576	ugagaucauugugaaagcugauu		856.32	243.385	79.7947	533.14		0.0552094	125.776
miR-12a-5p	1142886	7551	3485137	ugaguauuacaucagguacugau					miR-12a-5p	154.739	0.516435	653.367	ugaguauuacaucagguacugau		808.622	229.829	75.3501	503.444		6.90626e-32	368.913
miR-276b-5p	1120319	1228652	1051801	uaggaacuucauaccgugcucu					miR-276b-5p	151.684	84.0311	197.184	uaggaacuucauaccgugcucu		432.898	123.039	40.3389	269.52		1.14783e-16	266.661
miR-10	1065899	165732	96249	uacccuguagauccgaauuugu					miR-10	144.316	11.3349	18.044	uacccuguagauccgaauuugu		173.694	49.3679	16.1854	108.141		5.38527e-57	518.348
miR-306-5p	733637	149886	588655	ucagguacugagugacucugagu					miR-306-5p	99.3295	10.2511	110.357	ucagguacugagugacucugagu		219.937	62.5111	20.4945	136.932		1.14638e-07	193.77
miR-283	684401	27218	3834237	aaauaucagcugguaauucuga					miR-283	92.6633	1.86152	718.813	aaauaucagcugguaauucuga		813.338	231.169	75.7896	506.38		9.30703e-54	499.815
miR-281-5p	487457	80409	3159085	aagagagcuauccgucgacagu					miR-281-5p	65.9984	5.4994	592.241	aagagagcuauccgucgacagu		663.739	188.65	61.8494	413.24		5.00057e-46	454.835
miR-9b-5p	470360	90308	198195	ucuuugguauccuagcuguagg					miR-375	0.068509	0	385.847	uuuguucguuuggcucgaguuau		385.916	109.686	35.9609	240.269		1.77555e-51	486.659
miR-305-5p	229379	96021	212973	aggcaucuguuggaguacagcuc					miR-9b-5p	63.6836	6.17643	37.1561	ucuuugguauccuagcuguagg		107.016	30.4164	9.97212	66.6276		9.00645e-12	229.164
miR-13b	114976	3448	45695	uaucacagccauuuuugacgag					miR-305-5p	31.0564	6.56715	39.9265	aggcaucuguuggaguacagcuc		77.5501	22.0415	7.22638	48.2822		0.0745255	123.274
miR-71	106197	87199	52352	ucucacuaccuugucuuucaug					miR-13b	15.567	0.235819	8.56655	uaucacagccauuuuugacgag		24.3693	6.92632	2.27082	15.1722		0.000435297	156.362
miR-275	101784	58960	45948	ucagguaccugaaguagcgcgc					miR-71	14.3784	5.96379	9.81455	ucucacuaccuugucuuucaug		30.1567	8.57122	2.8101	18.7754		0.0028082	146.006
miR-2a-3p	101104	106067	31276	ucacagccagcuuugaugagc					miR-275	13.7809	4.03245	8.61398	ucagguaccugaaguagcgcgc		26.4273	7.51123	2.46258	16.4535		0.00684223	140.575
miR-2g-3p	91589	103258	0	ucacagccagcuuugaugagc					miR-2a-3p	13.6888	7.25423	5.86339	ucacagccagcuuugaugagc		26.8064	7.61899	2.49791	16.6895		2.87333e-05	169.831
miR-13a	43468	5462	12423	uaucacagccacuuugaugagcu					miR-2g-3p	12.4005	7.06211	0	ucacagccagcuuugaugagc		19.4627	5.53172	1.8136	12.1173		1.65351e-08	201.461
miR-263a	27678	18054	36994	aauggcacugaaagaauucacgg					miR-13a	5.88528	0.373562	2.32897	uaucacagccacuuugaugagcu		8.58781	2.44085	0.800241	5.34672		0.0335172	129.674
miR-190-5p	27603	2523	5787	agauauguuugauauucuugguug					miR-263a	3.74742	1.23477	6.93535	aauggcacugaaagaauucacgg		11.9175	3.38723	1.11052	7.41979		0.958951	78.5679
miR-317-3p	26360	0	50067	aggguaccacccuguguuggcu					miR-190-5p	3.73726	0.172555	1.0849	agauauguuugauauucuugguug		4.99472	1.41961	0.465425	3.10968		0.0711316	123.672
miR-279a	19285	65488	29421	ugacuagauccacacucaucca					miR-317-3p	3.56897	0	9.38618	aggguaccacccuguguuggcu		12.9551	3.68214	1.2072	8.0658		0.489968	101.692
let-7-5p	17754	43285	25778	ugagguaguagguuguauagu					miR-279a	2.61106	4.47891	5.51562	ugacuagauccacacucaucca		12.6056	3.5828	1.17463	7.84817		0.00594064	141.463
miR-34	13040	6060	13691	uggcagugugguuagcugguug					let-7-5p	2.40377	2.96039	4.83266	ugagguaguagguuguauagu		10.1968	2.89817	0.950174	6.34848		0.0954108	121.104
miR-79-3p	11448	4373	6744	auaaagcuagauuaccaaagca					miR-34	1.76553	0.414461	2.56668	uggcagugugguuagcugguug		4.74667	1.34911	0.442311	2.95525		0.913303	83.1787
miR-2c	10568	3623	0	uaucacagccagcuuugaug					miR-79-3p	1.54998	0.299082	1.26431	auaaagcuagauuaccaaagca		3.11338	0.884892	0.290115	1.93837		0.692615	94.3411
miR-87	9227	7372	13795	gugagcaaaguuucaggugugu					miR-2c	1.43084	0.247787	0	uaucacagccagcuuugaug		1.67862	0.477103	0.15642	1.0451		0.222574	112.59
miR-1	7657	9506	2045	uggaauguaaagaaguauggag					miR-87	1.24927	0.504192	2.58618	gugagcaaaguuucaggugugu		4.33965	1.23343	0.404383	2.70184		0.985216	73.4465
miR-2796-5p	6870	13721	527	guaggccggcggaaacuacuugc					miR-1	1.03671	0.650143	0.383381	uggaauguaaagaaguauggag		2.07023	0.588406	0.192911	1.28891		0.356747	106.649
miR-92b	5111	0	6800	aauugcacuagucccggccugc					miR-2796-5p	0.930152	0.938419	0.0987979	guaggccggcggaaacuacuugc		1.96737	0.559171	0.183326	1.22487		0.111276	119.695
miR-927	3574	1993	585	uuuagaauuccuacgcuuuacc					miR-92b	0.691995	0	1.27481	aauugcacuagucccggccugc		1.96681	0.559011	0.183274	1.22452		0.89719	84.3765
miR-315	3326	1827	11291	uuuugauuguugcucagaaagccu					miR-927	0.483896	0.136307	0.109671	uuuagaauuccuacgcuuuacc		0.729874	0.207447	0.0680121	0.454415		0.705208	93.8514
miR-9a-5p	2816	131123	2700	ucuuugguuaucuagcuguauga					miR-315	0.450318	0.124954	2.11675	uuuugauuguugcucagaaagccu		2.69202	0.765133	0.250852	1.67604		0.857014	86.9014
miR-92a-3p	2729	13420	878	uauugcacuugucccggccuau					miR-9a-5p	0.381268	8.96788	0.506175	ucuuugguuaucuagcuguauga		9.85533	2.80111	0.918352	6.13587		1.26903e-17	273.608
miR-252a-5p	2670	23562	1913	cuaaguacuagugccgcaggag					miR-92a-3p	0.369488	0.917833	0.164601	uauugcacuugucccggccuau		1.45192	0.412669	0.135295	0.903958		0.0767118	123.026
miR-2765	2606	672	8255	ugguaacuccaccaccguuggc					miR-252a-5p	0.3615	1.61147	0.358635	cuaaguacuagugccgcaggag		2.33161	0.662696	0.217267	1.45165		0.00706036	140.377
miR-307	2576	5965	1161	ucacaaccuccuugagugagc					miR-2765	0.352835	0.04596	1.54758	ugguaacuccaccaccguuggc		1.94638	0.553205	0.18137	1.2118		0.875154	85.8266
miR-210-3p	2416	636	47	cuugugcgugugacagcggcu					miR-307	0.348773	0.407964	0.217655	ucacaaccuccuugagugagc		0.974392	0.276944	0.0907971	0.606651		0.502589	101.242
miR-965-3p	1930	286	633	uaagcguauagcuuuuccccu					miR-210-3p	0.32711	0.0434979	0.0088112	cuugugcgugugacagcggcu		0.379419	0.10784	0.0353556	0.236224		0.716537	93.4041
miR-133	1790	2218	0	uugguccccuucaaccagcugu					miR-965-3p	0.261309	0.0195604	0.11867	uaagcguauagcuuuuccccu		0.399539	0.113558	0.0372304	0.248751		0.874306	85.879
miR-929	1487	320	284	aaauugacucuaguagggagu					miR-133	0.242354	0.151695	0	uugguccccuucaaccagcugu		0.394049	0.111998	0.0367189	0.245333		0.684861	94.639
miR-263b	1392	0	1166	cuuggcacuggaagaauucacaga					miR-929	0.20133	0.0218857	0.0532421	aaauugacucuaguagggagu		0.276458	0.0785755	0.0257613	0.172121		0.871769	86.0343
miR-7-5p	833	75	296	uggaagacuagugauuuuguuguu					miR-263b	0.188467	0	0.218593	cuuggcacuggaagaauucacaga		0.40706	0.115696	0.0379312	0.253433		0.956718	78.866
miR-375	506	0	2058155	uuuguucguuuggcucgaguuau					miR-7-5p	0.112783	0.00512947	0.0554918	uggaagacuagugauuuuguuguu		0.173404	0.0492853	0.0161584	0.10796		0.9442	80.3506
miR-234	272	34	13	uauugcuugagaauacacguag					miR-234	0.036827	0.00232536	0.00243714	uauugcuugagaauacacguag		0.0415895	0.0118207	0.00387545	0.0258934		0.963306	77.9491
miR-993a-5p	150	1034	164	gaagcucgucucuacagguaucu					miR-993a-5p	0.020309	0.0707183	0.0307455	gaagcucgucucuacagguaucu		0.121773	0.0346106	0.0113472	0.075815		0.842255	87.7154
iab-4-5p	149	0	0	acguauacugaauguauccuga					iab-4-5p	0.0201736	0	0	acguauacugaauguauccuga		0.0201736	0.00573379	0.00187984	0.01256		0.974918	75.9622
miR-932	103	0	0	ucaauuccguagugcauugcagu					miR-932	0.0139455	0	0	ucaauuccguagugcauugcagu		0.0139455	0.00396363	0.00129949	0.00868239		0.982593	74.1965
miR-981	99	2426	0	uucguugucgacgaaaccugaau					miR-981	0.0134039	0.165921	0	uucguugucgacgaaaccugaau		0.179325	0.0509682	0.0167101	0.111647		0.479099	102.082
miR-2788-3p	27	988	0	caaugcccuuggaaauccca					miR-2788-3p	0.00365562	0.0675722	0	caaugcccuuggaaauccca		0.0712278	0.0202445	0.00663725	0.044346		0.734413	92.6835
miR-971-3p	11	158	21	cacucuaagcucgaacaccaag					miR-971-3p	0.00148933	0.0108061	0.00393692	cacucuaagcucgaacaccaag		0.0162323	0.00461359	0.00151258	0.0101061		0.969	77.0481
miR-1b-5p	11	0	0	ugggaaguacagaaguacgga					miR-1b-5p	0.00148933	0	0	ugggaaguacagaaguacgga		0.00148933	0.0004233	0.00013878	0.000927246		0.998126	65.4883
miR-124-3p	0	720	0	cguguucacuguuggccuucaug					miR-124-3p	0	0.0492429	0	cguguucacuguuggccuucaug		0.0492429	0.0139959	0.00458862	0.0306583		0.786939	90.4286
									Total	1796.77	589.077	3935.85			6321.7
